# Supplementary material for: Genome-wide insights into the evolutionary history of conserved photosynthetic NDH-1 in cyanobacteria
Source: Front Plant Sci. 2025 Apr 15;16:1561629. doi: 10.3389/fpls.2025.1561629 (PMC12038448; doi:10.3389/fpls.2025.1561629)
Supplement: Supplementary file 2 [file Table1.xlsx]

## Sheet: Sheet1
Supplementary Data 1. The 16S rDNA sequences used for phylogenetic tree construction.
>Sericytochromatia_S15B_MN4_CBMW_12
AGAGTTTGATCCTGGCTCAGGACGAACGCTGGCGGCGTGCTTAACACATGCAAGTCGAACGAGACCTTCGGGTCGAGTGGCGGACGGGTGAGTAACACGTAGGTAATCTGCCTCTCAATGGGGGATACCCGGGCGAAAGTTCGGTTAATACCGCATACGCTCCACGGCTGTGATGCTGTGGAGGAAAGATTTATCGTTGAGAGATGAGCCTGCGTCCGATTAGCTAGTTGGTAGTGTAATGGACTACCAAGGCGACGATCGGTAGCTGGTCTGAGAGGACGATCAGCCACACTGGAACTGAGACACGGTCCAGACTCCTACGGGAGGCAGCAGTGGGGAATTTTCCGCAATGGGCGAAAGCCTGACGGAGCAACGCCGCGTGAATGAAGAAGTCCTTCG…
>Candidatus_Melainabacteria_BJP_IG3402_49_16
AATGGAGAGTTTGATCCTGGCTCAGGACGAACGCTGGCGGTGTGCTTCACACATGCAAGTCGAACGGAGTAGCAATACTCAGTGGCGGACGGGTGAGTAACACGTGGGAATCTACCATTAGATGGGGAATAACAGGCCGAAAGGACTGCTAATGCCGCATATGTATGTGCCTCGACAGGGGCGTATATGAAAGGAGTAATCCGTCTGATGATGAGCCCGCGTCCGATTAGCTAGTTGGTAAGGTAAAAGCTTACCAAGGCGACGATCGGTAGGTGGTCTGAGAGGATGATCACCCACAATGGGACTGAGACACGGCCCATACTCCTACGGGAGGCAGCAGTGGGGAATTTTACGCAATGGGGGAAACCCTGACGTAGCGACACCGCGTGAGCGAAGAAG…
>Candidatus_Melainabacteria_GWA2_34_9
AATGGAGAGTTTGATCCTGGCTCAGGACGAACGCTGGCGGTGTGCTTAATACATGCAAGTCGAACGTGAAGCTACCTTCGGGTAGTGGAAAGTGGCGGACGGGTGAGTAACACGTAGGTAATCTGCCTTAAGGTGGGGGACAACGTTGGGAAACTGACGCTAATACCCCATATGTGGCGAGTTGTGATACTCGTTATGAAAGTTCCGGCGCCTTAAGATGAGCCTGCGGCTGATTAGTTTGTTGGTGAGGTAATGGCTTACCAAGACTATGATCAGTAGCTGGTCTGAGAGGATGATCAGCCACAATGGGACTGAGACACGGCCCATACTCCTACGGGAGGCAGCAGTAGGGAATTTTGCGCAATGGGCGAAAGCCTGACGCAGCAACACCGCGTGAGT…
>Candidatus_Melainabacteria_RIFOXYA2_FULL_32_9
AATGGAGAGTTTGATCCTGGCTCAGGACGAACGCTGGCGGTGTGCTTAATACATGCAAGTCGAACGATAAGGCCCTTTCGGGGGTACATAAGTGGCGGACGGGTGAGTAACACGTAGGTAATCTACCTTGAGGCGAGGGATAACATTGGGAAACCAGTGCTAATACCTCATATGTGCAGAGTTGAAATACTTTGCATGAAAGTTCCGGCGCCTTTAGATGAGCCTGCGGCTGATTAGCTAGTTGGTGGGGTAAAGGCCTACCAAGGCGACGATCAGTAGCTGGTTTGAGAGGATGACCAGCCACAATGGGACTGAGACACGGCCCATACTCCTACGGGAGGCAGCAGTAGGGAATATTGCGCAATGGGCGAAAGCCTGACGCAGCAACACCGCGTGAGG…
>Candidatus_Melainabacteria_bacterium_MELA1
AATGGAGAGTTTGATCCTGGCTCAGGACGAACGCTGGCGGCGTGCTTCATACATGCAAGTCGAACGAGAAGCTCACTTCGGTGAGTGGAAAGTGGCGGACGGGTGAGTAATGTGTAGAGAATCTGCCCTTGAGTGGGGGACAACAGCTGGAAACGGTTGCTAATACCCCATATGAGATATTTTGCAATAAATATCTTGAAAACTCCGGTGCTCAAGGATGAGTCTGCATCTGATTAGCTAGTTGGGGGTGTAATGGACCACCAAGGCGACGATCAGTAGCTGGTTTGAGAGGATGATCAGCCACAATGGGACTGAGACACGGCCCATACTCCTACGGGAGGCAGCAGTAGGGAATTTTGCGCAATGGGCGAAAGCCTGACGCAGCAACGCCGCGTGATT…
>Candidatus_Aurora_vandensis
GGAGAGTTTGATCCTGGCTCAGAATGAACGCTGGCGGCGTGCCTAACACATGCAAGTCGAACGGTCGCAAGACAGTGGCGGACGGGTGAGTAACGCGTGGGAATCTGCCCTCAGGTGGGAAATAACAGTGGGAAACCGCTGCTAATAACCCATATGGCGAAGGCTGAAAGATTTATCGCCTGAGGATGAGCCCGCGTCCGATTAGCTAGTTGGTGGGGTAAAGGCTTACCAAGGCTACGATCGGTAGCTGGTCTGAGAGGATGATCAGCCACACTGGGACTGAGACACGGCCCAGACTCCTACGGGAGGCAGCAGTGGGGAATTTTCGGCAATGGGCGAAAGCCTGACCGAGCAACGCCGCGTGAGTGATGAAGGACTGTGGTCTGTAAAGCTCTTTTG…
>Anthocerotibacter_panamensis
GGAGAGTTTGATCCTGGCTCAGAATGAACGCTGGCGGCGTGCCTAACACATGCAAGTCGAACGGTCGCAAGACAGTGGCGGACGGGTGAGTAACGCGTGGGAATCTGCCCTTAGGTAGGAAATAACGGTGGGAAACCGCCGCTAATGTCCTATATGGCGAGAGCTAAAAGATTTATTGCCTGAGGATGAGCCCGCGTCCGATTAGCTAGTTGGTGGGGTAAAAGCCTACCAAGGCGACGATCGGTAGCTGGTCTGAGAGGATGATCAGCCACACTGGGACTGAGACACGGCCCAGACTCCTACGGGAGGCAGCAGTGGGGAATTTTCGGCAATGGGGGCAACCCTGACCGAGCAACGCCGCGTGAGTGATGAAGGACTGTGGTCTGTAAAGCTCTTTTG…
>Gloeobacter_kilaueensis_JS1
AAAATGGAGAGTTTGATCCTGGCTCAGGATGAACGCTGGCGGCGTGCTTAACACATGCAAGTCGAACGAGATCTTCGGATCTAGTGGCGGACGGGTGAGTAACACGTGGGAATCTGCCCTCAGGAGGGGGATAACATTCGGAAACGAGTGCTAATACCCCATATGCCGCAAGGTGAAATGAATTTCGCCTGAGGATGAGCCCGCGTCTGATTAGCTAGTTGGTGGGGTAATGGCCTACCAAGGCGACGATCAGTAGCTGGTCTGAGAGGATGATCAGCCACACTGGGACTGAGACACGGCCCAGACTCCTACGGGAGGCAGCAGTGGGGAATTTTCCGCAATGGGCGAAAGCCTGACGGAGCAACGCCGCGTGGGTGATGAAGGCCCGTGGGTCGTAAA…
>Gloeobacter_violaceus_PCC7421
AAAATGGAGAGTTTGATCCTGGCTCAGGATGAACGCTGGCGGCGTGCTTAACACATGCAAGTCGAACGAGATCTTCGGATCGAGTGGCGGACGGGTGAGTAACACGTGGGAATCTGCCCTCAGGAGGGGGATAACGGCCGGAAACGGCCGCTAATACCCCATATGCCGCAAGGTGAAATGAATTTCGCCTGAGGATGAGCCCGCGTCTGATTAGCTAGTTGGTGGGGTAATGGCCTACCAAGGCTACGATCAGTAGCTGGTCTGAGAGGATGATCAGCCACACTGGGACTGAGACACGGCCCAGACTCCTACGGGAGGCAGCAGTGGGGAATTTTCCGCAATGGGCGAAAGCCTGACGGAGCAACGCCGCGTGGGTGATGAAGGCCCGTGGGTCGTAAA…
>Synechococcus_sp_PCC7336
AGAGTTTGATCCTGGCTCAGGATGAACGCTGGCGGTATGCCTAACACATGCAAGTCGAACGAGCTTTTCGGAGCGAGTGGCGGACGGGTGAGTAACGCGTAAGGACCTGCCCTTAAGCGGGGGACAACAGTTGGAAACGACTGCTAATACCCCATAAGCCGAGAGGTAAAAGATTTATCACTTAGGGATGGACTTGCGTCAGATTAGGTAGTTGGTGGGGTAAGAGCCTACCAAGCCGACGATCTGTAGCTGTTCTGAGAGGGAGAGCAGCCACACTGGGACTGAGACACGGCCCAGACTCCTACGGGAGGCAGCAGTGGGGAATTTTCCGCAATGGGCGAAAGCCTGACGGAGCAATACCGCGTGAATGAAGAAGGCTTTCGGGTCGTAAAGTTCTTT…
>Synechococcus_sp_JA33Ab
CCTGGCTCAGGATGAACGCTGGCGGTATGCCTAACACATGCAAGTCGGACGGACACCTTCGGGTGTCAGTGGCGGACGGGTGAGTAACGCGTAGGAATCTACCCCTAGGAGGGGGATAACAGCTGGAAACGGCTGCTAATACCCCATACAGGCGCGAGCTGAAAGGAGCAATCCGCCTAGGGATGAGCCTGCGTCGGATTAGCTAGTTGGTGGGGTAATGGCCTACCAAGGCGACGATCCGTAGCGGGTCTGAGAGGATGGCCCGCCACACTGGGACTGAGACACGGCCCAGACTCCTACGGGAGGCAGCAGTGGGGAATTTTCCGCAATGGGCGAAAGCCTGACGGAGCAATACCGCGTGAGGGAGGAAGGCCTTCGGGTTGTAAACCTCTTTTCTGG…
>Synechococcus_sp_JA23Bprimea213
CCTGGCTCAGGATGAACGCTGGCGGTATGCTTAACACATGCAAGTCGCACGGACACCTTCGGGTGTTAGTGGCGGACGGGTGAGTAACACGTAGGAATCTACCCTCAGGCGGGGGATAACAGCTGGAAACGGCTGCTAATACCCCATACAGGCGGAAGCTGAAAGGAGCAATCCACCTGAGGATGAGCCTGCGTCGGATTAGCTAGTTGGTGGGGTAATGGCCTACCAAGGCGACGATCCGTAGCGGGTCTGAGAGGATGGCCCGCCACACTGGGACTGAGACACGGCCCAGACTCCTACGGGAGGCAGCAGTGGGGAATTTTCCGCAATGGGCGCAAGCCTGACGGAGCAATACCGCGTGAGGGAGGAAGGCCCTTGGGTTGTAAACCTCTTTTCTGG…
>Gloeomargarita_lithophora_AD10
TCACAATGGAGAGTTTGATCCTGGCTCAGGATGAACGCTGGCGGCGTGCTTAACACATGCAAGTCGAACGGGGTAGCAATACCTAGTGGCGGACGGGTGAGTAACGCGTGAGAACCTGGCTTGAGGTGGGGGACAACAGTTGGAAACGACTGCTAATACCCCATATGCCGAGGGGTGAAAGATTTATCGCCTTAAGGGGGGCTCGCGTCCGATTAGCTTGTTGGTGGGGTAATGGCCTACCAAGGCGACGATCGGTAGCTGGTTTGAGAGGACGACCAGCCACACTGGGACTGAGACACGGCCCAGACTCCTACGGGAGGCAGCAGTGGGGAATTTTCCGCAATGGGCGCAAGCCTGACGGAGCAACGCCGCGTGTGGGATGAAGGCCTGTGGGTTGTA…
>Synechococcus_sp_PCC6312
AGAGTTTGATCCTGGCTCAGGATGAACGCTGGCGGTCTGCTTAACACATGCAAGTCGAACGAAGTCTTCGGACTTAGTGGCGGACGGGTGAGTAACACGTAAGAATCTGCCCTCAGGAGGGGGATAACAGCGGGAAACTGCTGCTAATACCCCATATGCCGAAAGGTGAAATGTTTTTTCGCCTGGGGATGAGCTTGCGTCTGATTAGCTTGTTGGTGGGGTAACGGCCTACCAAGGCAACGATCAGTAGCTGGTCTGAGAGGATGATCAGCCACACTGGGACTGAGACACGGCCCAGACTCCTACGGGAGGCAGCAGTGGGGAATTTTCCGCAATGGGCGAAAGCCTGACGGAGCAAGACCGCGTGAGGGATGAAGGTTTTTGGATTGTAAACCTCTT…
>Thermosynechococcus_elongatus_BP1
AAAATGGAGAGTTTGATCCTGGCTCAGGATGAACGCTGGCGGTCTGCTTAACACATGCAAGTCGAACGAGCACTTCGGTGCTAGTGGCGGACGGGTGAGTAACACGTGAGAATCTACCCTCAGGAGGGGGATAACGGCTGGAAACGGCCGCTAATACCCCATATGCCGCAAGGTGAAATCTTTTTTGGCCTGGGGATGAGCTCGCGGTGGATTAGCTAGTTGGTGGGGTAATGGCCTACCAAGGCGACGATCCATAGCTGGTCTGAGAGGATGATCAGCCACACTGGGACTGAGACACGGCCCAGACTCCTACGGGAGGCAGCAGTGGGGAATTTTCCGCAATGGGCGAAAGCCTGACGGAGCAAGACCGCGTGAGGGATGAAGGCCTTTGGGTTGTAA…
>Synechococcus_sp_PCC7502
CTGGCTCAGGATGAACGCTGGCGGTATGCTTAACACATGCAAGTCGAACGGAGTAGCAATACTTAGTGGCGGACGGGTGAGTAACGCGTAAGAATCTGCCTATAGGACGGGGATAACGGCTAGAAATGGTCGCTAAAACCCGATGTGCCGAGAGGTGAAATATTTATAGCCTGTAGATGAGCTTGCGTCTGATTAGCTAGTTGGAGTGGTAACGGCACACCAAGGCGACAATCAGTAACTGGTCTGAGAGGATGACCAGTCACACTGGGACTGAGACACGGCCCAGACTCCTACGGGAGGCAGCAGTGGGGAATTTTCCGCAATGGGCGAAAGCCTGACGGAGCAATACCGCGTGAGGGATGAAGGTTCGTGGATTGTAAACCTCTTTTTTCAGGGAAG…
>Pseudanabaena_sp_PCC6802
AGAGTTTGATCCTGGCTCAGGATGAACGCTGGCGGTATGCTTAACACATGCAAGTCGAACGCTTGTAGCAATACAAGAGTGGCGGACGGGTGAGTAACGCGTAAGAATCTGGCTCCAGGTTCGGGACAACGGCTGGAAACGGCCGCTAATACCGGATGTGCCGAGAGGTGAAAGCTTTAGTGCCTGGAGATGAGCTTGCGTCTGATTAGCTAGTTGGAGTGGTAACGGCACACCAAGGCGACAATCAGTAACTGGTCTGAGAGGATGACCAGTCACACTGGGACTGAGACACGGCCCAGACTCCTACGGGAGGCAGCAGTGGGGAATTTTCCGCAATGGGCGAAAGCCTGACGGAGCAATACCGCGTGAGGGAAGAAGGTCTGTGGATTGTAAACCTCT…
>Pseudanabaena_biceps_PCC7429
AGAGTTTGATCCTGGCTCAGGATGAACGCTGGCGGTATGCTTAACACATGCAAGTCGAACGGAATCTTCGGATTTAGTGGCGGACGGGTGAGTAACGCGTAAGAATCTACCTATAGGTTCGGGACAACAGTTAGAAATGACTGCTAATACCGGATATGCCTTCGGGTGAAAGTTTTAATGCCTGTAGATGAGCTTGCGTTCGATTAGCTAGATGGTGGGGTAAAGGCCTACCATGGCGACGATCGATAACTGGTCTGAGAGGATGACCAGTCACACTGGGACTGAGACACGGCCCAGACTCCTACGGGAGGCAGCAGTGGGGAATTTTCCGCAATGGGCGAAAGCCTGACGGAGCAATACCGCGTGAGGGACGAAGGCCTGTGGGTTGTAAACCTCTTT…
>Pseudanabaena_sp_PCC7367
AGAGTTTGATCCTGGCTCAGGATGAACGCTGGCGGCATGCCTAACACATGCAAGTCGAACGAGCTTTTAGGAGCTAGTGGCGGACGGGTGAGTAACGCGTAAGAATCTGCCCTTAGGTTCGGGACAACAGAGGGAAACTTCTGCTAATACCGGATGTGCCGAGAGGTAAAAGATTAATTGCCTAAGGATGAGCTTGCGTCTGATTAGCTAGTTGGTGGGGTAAGAGCCTGCCAAGGCAACAATCAGTAACTGGTCTGAGAGGATGACCAGTCACACTGGGACTGAGACACGGCCCAGACTCCTACGGGAGGCAGCAGTGGGGAATTTTCCGCAATGGGCGAAAGCCTGACGGAGCAATGCCGCGTGAGGGAAGAAGGCCTGTGGGTCGTAAACCTCTTT…
>Microcystis_aeruginosa_NIES843
AGAGTTTGATCCTGGCTCAGGATGAACGCTGGCGGCGTGCCTAACACATGCAAGTCGAACGGGAATCTTCGGATTCTAGTGGCGGACGGGTGAGTAACGCGTAAGAATCTAACTTCAGGACGGGGACAACAGTTGGAAACGACTGCTAATACCCGATATGCCGCGAGGTGAAACCTAATTGGCCTGAAGAAGAGCTTGCGTCTGATTAGCTAGTTGGTGGGGTAAGAGCCTACCAAGGCGACGATCAGTAGCTGGTCTGAGAGGATGAGCAGCCACACTGGGACTGAGACACGGCCCAGACTCCTACGGGAGGCAGCAGTGGGGAATTTTCCGCAATGGGCGAAAGCCTGACGGAGCAACGCCGCGTGAGGGAGGAAGGTCTTTGGATTGTAAACCTCT…
>Microcystis_aeruginosa_PCC7806
CTGGCTCAGGATGAACGCTGGCGGCGTGCCTAACACATGCAAGTCGAACGGGAATCTTCGGATTCTAGTGGCGGACGGGTGAGTAACGCGTAAGAATCTAACTTCAGGACGGGGACAACAGTTGGAAACGACTGCTAATACCCGATGTGCCGCAAGGTGAAACCTAATTGGCCTGGAGAAGAGCTTGCGTCTGATTAGCTAGTTGGTGGGGTAAGAGCCTACCAAGGCGACGATCAGTAGCTGGTCTGAGAGGATGAGCAGCCACACTGGGACTGAGACACGGCCCAGACTCCTACGGGAGGCAGCAGTGGGGAATTTTCCGCAATGGGCGAAAGCCTGACGGAGCAACGCCGCGTGAGGGAGGAAGGTCTTTGGATTGTAAACCTCTTTTCTCAAGGA…
>Synechocystis_sp_PCC6803
GATGAACGCTGGCGGTATGCCTAACACATGCAAGTCGAACGGAGTTCTTCGGAACTTAGTGGCGGACGGGTGAGTAACACGTGAGAACCTACCTTCAGAATGGGGACAACAGTTGGAAACGACTGCTAATACCCAATGTGCCGAAAGGTGAAAGATTTATCGTCTGAAGATGGGCTCGCGTCTGATTAGCTAGATGGTGGGGTAAGAGCCTACCATGGCAACGATCAGTAGCTGGTCTGAGAGGATGAGCAGCCACACTGGGACTGAGACACGGCCCAGACTCCTACGGGAGGCAGCAGTGGGGAATTTTCCGCAATGGGCGAAAGCCTGACGGAGCAATACCGCGTGAGGGAGGAAGGTCCTTGGATTGTAAACCTCTTTTATCAGGGAAGAAGTTCT…
>Cyanothece_sp_ATCC51142
GATGAACGCTGGCGGTATGCCTAACACATGCAAGTCGAACGAAGTCTTCGGACTGAGTGGCGGACGGGTGAGTAACGCGTGAGAATCTGCCTTCAGGATGGGGATAACAGTGGGAAACCACTGCTAATACCCAATATGCCGAAAGGTGAAAATTATTTTGCCTGGAGAGGAGCTCGCGTCTGATTAGCTAGTTGGTGGGGTAAAAGCTTACCAAGGCAACGATCAGTAGCTGGTCTGAGAGGATGAGCAGCCACACTGGGACTGAGACACGGCCCAGACTCCTACGGGAGGCAGCAGTGGGGAATTTTCCGCAATGGGCGAAAGCCTGACGGAGCAATACCGCGTGAGGGAGGAAGGCCTTTGGGTTGTAAACCTCTTTTCTCAGGGAAGAAGATCTGA…
>Crocosphaera_watsonii_WH8501
CACCATGGAGAGTTTGATCCTGGCTCAGGATGAACGCTGGCGGTATGCCTAACACATGCAAGTCGAACGAAGTCTTCGGACTTAGTGGCGGACGGGTGAGTAACGCGTGAGAATCTGCCTTGAGGATGGGGACAACAGTTGGAAACGACTGCTAATACCCGATGTGCCGGAAGGTGAAAATTTTTTGCCTCAAGAGGAGCTCGCGTCTGATTAGCTAGTTGGTGGGGTAAAAGCGTACCAAGGCAACGATCAGTAGCTGGTCTGAGAGGATGAGCAGCCACACTGGGACTGAGACACGGCCCAGACTCCTACGGGAGGCAGCAGTGGGGAATTTTCCGCAATGGGCGAAAGCCTGACGGAGCAATACCGCGTGAGGGAGGAAGGCCTTTGGGTTGTAAA…
>Limnospira_maxima_CS328
AGAGTTTGATCCTGGCTCAGGATGAACGCTGGCGGTCTGCTTAACACATGCAAGTCGAACGGGCTCTTCGGAGCTAGTGGCGGACGGGTGAGTAACACGTGAGAATCTGGCTCCCGGTCGGGGACAACAGAGGGAAACTTCTGCTAATCCCGGATGAGCCGAAAGGTAAAAGATTTATCGCCGGGAGATGAGCTCGCGTCTGATTAGCTAGTTGGTGAGGTAAAGGCTCACCAAGGCGACGATCAGTAGCTGGTCTGAGAGGATGATCAGCCACACTGGGACTGAGACACGGCCCAGACTCCTACGGGAGGCAGCAGTGGGGAATTTTCCGCAATGGGCGCAAGCCTGACGGAGCAAGACCGCGTGGGGGAGGAAGGCTCTTGGGTTGTAAACCCCTTT…
>Trichodesmium_erythraeum_IMS101
GAGAGTTTGATCCTGGCTCAGGATGAACGCTGGCGGTCTGCTTAACACATGCAAGTCGAACGGACTCTTCGGAGTTAGTGGCGGACGGGTGAGTAACGCGTGAGAATCTGCCTTCAGGTCTGGGACAACAGAAGGAAACTTCTGCTAATCCCGGATGAGCCTTAGGGTAAAAGATAAATTGCCTGGAGATGAGCTCGCGTCTGATTAGCTAGTTGGTGTGGTAAAAGCATACCAAGGCAACGATCAGTAGCTGGTCTGAGAGGATGAGCAGCCACACTGGGACTGAGACACGGCCCAGACTCCTACGGGAGGCAGCAGTGGGGAATTTTCCGCAATGGGCGAAAGCCTGACGGAGCAAGACCGCGTGGGGGAGGAAGGCTCTAGGGTTGTAAACCCCTT…
>Fischerella_sp_PCC9605
CTGGCTCAGGATGAACGCTGGCGGTATGCTTAACACATGCAAGTCGAACGGACTTCTTCGGAAGTTAGTGGCGGACGGGTGAGTAACGCGTGAGAATCTGGCTCTAGGTTCGGGACAACATTGGGAAACCGATGCTAATACCGGATGTGCCTATGGGTGAAAGATTAATTGCCTGAAGATGAGCTCGCGTCTGATTAGCTAGTAGGTGGGGTAAGAGCCCACCTAGGCGACGATCAGTAGCTGGTCTGAGAGGATGATCAGCCACACTGGAACTGAGACACGGTCCAGACTCCTACGGGAGGCAGCAGTGGGGAATTTTCCGCAATGGGCGAAAGCCTGACGGAGCAATACCGCGTGAGGGAGGAAGGCTCTTGGGTTGTAAACCTCTTTTCTCAAGGA…
>Nostoc_sp_PCC7120
AAAACGGAGAGTTTGATCCTGGCTCAGGATGAACGCTGGCGGTATGCTTAACACATGCAAGTCGAACGGTCTCTTCGGAGATAGTGGCGGACGGGTGAGTAACGCGTGAGAATCTAGCTTCAGGTCGGGGACAACCACTGGAAACGGTGGCTAATACCGGATGTGCCGAAAGGTGAAAGATTTATTGCCTGAAGATGAGCTCGCGTCTGATTAGCTAGTTGGTGTGGTAAGAGCGCACCAAGGCGACGATCAGTAGCTGGTCTGAGAGGATGATCAGCCACACTGGGACTGAGACACGGCCCAGACTCCTACGGGAGGCAGCAGTGGGGAATTTTCCGCAATGGGCGAAAGCCTGACGGAGCAATACCGCGTGAGGGAGGAAGGCTCTTGGGTTGTAAA…
>Synechococcus_elongatus_PCC7942
GATGAACGCTGGCGGCGTGCTTAACACATGCAAGTCGAACGGGCTCTTCGGAGCTAGTGGCGGACGGGTGAGTAACGCGTGAGAATCTGCCTACAGGACGGGGACAACAGTTGGAAACGACTGCTAATACCCGATGTGCCGAGAGGTGAAACATTTATGGCCTGTAGATGAGCTCGCGTCTGATTAGCTAGTTGGTGGGGTAAGGGCCTACCAAGGCGACGATCAGTAGCTGGTCTGAGAGGATGATCAGCCACACTGGGACTGAGACACGGCCCAGACTCCTACGGGAGGCAGCAGTGGGGAATTTTCCGCAATGGGCGCAAGCCTGACGGAGCAACGCCGCGTGGGGGAGGAAGGTTTTTGGACTGTAAACCCCTTTTCTCAGGGAAGAAGAAAGTG…
>Synechococcus_sp_WH5701
ACAACGGAGAGTTTGATCCTGGCTCAGGATGAACGCTGGCGGCGTGCTTAACACATGCAAGTCGAACGAGCCTTCGGGCTAGTGGCGGACGGGTGAGTAACGCGTGGGAATCTGCCCTCAGGAGGGGGATAACGGCCGGAAACGGCCGCTAATACCCCATATGCCGAGAGGTGAAACGAATTTCGCCTGGGGATGAGCCCGCGTCTGATTAGCTAGTTGGTGAGGTAATGGCTCACCAAGGCATCGATCAGTAGCTGGTCTGAGAGGATGATCAGCCACACTGGGACTGAGACACGGCCCAGACTCCTACGGGAGGCAGCAGTGGGGAATTTTCCGCAATGGGCGCAAGCCTGACGGAGCAACGCCGCGTGAGGGACGAAGGCCTCTGGGCTGTAAACC…
>Cyanobium_gracile_PCC6307
GATGAACGCTGGCGGCGTGCTTAACACATGCAAGTCGAACGAGCCTTCGGGCTAGTGGCGGACGGGTGAGTAACGCGTGGGAATCTGCCCTCAGGAGGGGGATAACGGCCGGAAACGGCCGCTAATACCCCATATGCCGAGAGGTGAAATGAATTTCGCCTGAGGATGAGCCCGCGTCTGATTAGCTAGTTGGTGGGGTAATGGCCCACCAAGGCGACGATCAGTAGCTGGTCTGAGAGGATGATCAGCCACACTGGGACTGAGACACGGCCCAGACTCCTACGGGAGGCAGCAGTGGGGAATTTTCCGCAATGGGCGAAAGCCTGACGGAGCAACGCCGCGTGAGGGATGAAGGCCTCTGGGCTGTAAACCTCTTTTCTCAAGGAAGAAGACATGACG…
>Synechococcus_sp_RCC307
TCTACAACGGAGAGTTTGATCCTGGCTCAGGATGAACGCTGGCGGCGTGCTTAACACATGCAAGTCGAACGAACCTTCGGGTTAGTGGCGGACGGGTGAGTAACGCGTGAGAATCTGCCCTCAGGAGGGGGATAACGGCTGGAAACGGCCGCTAATACCCCATATGCCGAGAGGTGAAATGAATTTCGCCTGAGGATGAGCTCGCGTCTGATTAGCTTGTTGGTGGGGTAATGGCCTACCAAGGCAACGATCAGTAGCTGGTCTGAGAGGATGATCAGCCACACTGGGACTGAGACACGGCCCAGACTCCTACGGGAGGCAGCAGTGGGGAATTTTCCGCAATGGGCGAAAGCCTGACGGAGCAACGCCGCGTGAGGGATGAAGGCCTCTGGGCTGTAA…
>Synechococcus_sp_KORDI100
CTGGCTCAGGATGAACGCTGGCGGCGTGCCTAACACATGCAAGTCGAACGAACCTTCGGGTTAGTGGCGGACGGGTGAGTAACGCGTGGGAATCTGCCCTCAGGAGGGGGATAACGGCTGGAAACGGCCGCTAATACCCCATATGCCGAGAGGTGAAATGAATTTCGCCTGAGGATGAGCCCGCGTCTGATTAGCTTGTTGGTGAGGTAATGGCTCACCAAGGCTTCGATCAGTAGCTGGTCTGAGAGGATGATCAGCCACACTGGGACTGAGACACGGCCCAGACTCCTACGGGAGGCAGCAGTGGGGAATTTTCCGCAATGGGCGAAAGCCTGACGGAGCAACGCCGCGTGAGGGATGAAGGCCTCTGGGCTGTAAACCTCTTTTCTCAAGGAAGAA…
>Synechococcus_sp_WH7805
ACAACGGAGAGTTTGATCCTGGCTCAGGATGAACGCTGGCGGCGTGCTTAACACATGCAAGTCGAACGAACCTTCGGGTGAGTGGCGGACGGGTGAGTAACGCGTGGGAATCTGCCCTCAGGAGGGGGATAACGGCTGGAAACGGCCGCTAATACCCCATATGCCGAGAGGTGAAATGAATTTCGCCTGAGGATGAGCCCGCGTCTGATTAGCTAGTTGGTGAGGTAAGAGCTCACCAAGGCATCGATCAGTAGCTGGTCTGAGAGGATGATCAGCCACACTGGGACTGAGACACGGCCCAGACTCCTACGGGAGGCAGCAGTGGGGAATTTTCCGCAATGGGCGAAAGCCTGACGGAGCAACGCCGCGTGAGGGATGAAGGCCTCTGGGCTGTAAACC…
>Synechococcus_sp_BL107
ACAACGGAGAGTTTGATCCTGGCTCAGGATGAACGCTGGCGGCGTGCTTAACACATGCAAGTCGAACGAACCTTCGGGTTAGTGGCGGACGGGTGAGTAACGCGTGAGAATCTGCCCTCAGGAGGGGGATAACAGCTGGAAACGGCTGCTAATACCCCATATGCCGCGAGGTGAAATGAATTTCGCCTGAGGATGAGCTCGCGTCTGATTAGCTAGTTGGTGTAGGTAATGGCTCACCAAGGCATCGATCAGTAGCTGGTCTGAGAGGATGATCAGCCACACTGGGACTGAGACACGGCCCAGACTCCTACGGGAGGCAGCAGTGGGGAATTTTCCGCAATGGGCGAAAGCCTGACGGAGCAACGCCGCGTGAGGGATGAAGGCCTCTGGGCTGTAAAC…
>Synechococcus_sp_WH8102
GGCTCAGGATGAACGCTGGCGGCGTGCTTAACACATGCAAGTCGAACGAACCTTCGGGTTAGTGGCGGACGGGTGAGTAACGCGTGAGAATCTGCCCTCAGGAGGGGGATAACGGTTGGAAACGACCGCTAATACCCCATATGCCGCGAGGTGAAATGAATTTCGCCTGAGGATGAGCTCGCGTCTGATTAGCTAGTTGGTGGGGTAAAGGCCTACCAAGGCATCGATCAGTAGCTGGTCTGAGAGGATGATCAGCCACACTGGGACTGAGACACGGCCCAGACTCCTACGGGAGGCAGCAGTGGGGAATTTTCCGCAATGGGCGAAAGCCTGACGGAGCAACGCCGCGTGAGGGATGAAGGCCTCTGGGCTGTAAACCTCTTTTATCAAGGAAGAAGA…
>Prochlorococcus_marinus_MIT9303
GATGAACGCTGGCGGCGTGCTTAACACATGCAAGTCGAACGAACCTTCGGGTTAGTGGCGGACGGGTGAGTAACGCGTGGGAATCTGCCCTCAGGAGGGGGATAACGGTTGGAAACGGCCGCTAATACCCCATATGCCGAGAGGTGAAATGAATTTCGCCTGAGGATGAGCCCGCGTCTGATTAGCTAGTTGGTGAGGTAATGGCTCACCAAGGCATCGATCAGTAGCTGGTCTGAGAGGATGATCAGCCACACTGGGACTGAGACACGGCCCAGACTCCTACGGGAGGCAGCAGTGGGGAATTTTCCGCAATGGGCGCAAGCCTGACGGAGCAACGCCGCGTGAGGGATGAAGGCCTCTGGGCTGTAAACCTCTTTTCTCAAGGAAGAAGATCTGACG…
>Prochlorococcus_marinus_MIT9312
GGCTCAGGATGAACGCTGGCGGCGTGCTTAACACATGCAAGTCGAACGAACCTTCGGGTTAGTGGCGGACGGGTGAGTAACGCGTGAGAATCTGCCCTCAGGAGGGGGATAACGGTTGGAAACGACCGCTAATACCCCATATGCCTATTGGTGAAATGAATTTCGCCTGAGGATGAGCTCGCGTCTGATTAGCTAGTTGGTGAGGTAATGGCTCACCAAGGCTTCGATCAGTAGCTGGTCTGAGAGGATGATCAGCCACACTGGGACTGAGACACGGCCCAGACTCCTACGGGAGGCAGCAGTGGGGAATTTTCCGCAATGGGCGAAAGCCTGACGGAGCAACGCCGCGTGAGGGACGAAGGCCTCTGGGCTGTAAACCTCTTTTCTCAAGGAAGAAGA…
>Prochlorococcus_marinus_NATL1A
GGCTCAGGATGAACGCTGGCGGCGTGCTTAACACATGCAAGTCGAACGAACCTTCGGGTTAGTGGCGGACGGGTGAGTAACGCGTGGGAATCTGCCCTCAGGAGGGGGATAACGGTTGGAAACGACCGCTAATACCCCATATGCCGAGAGGTGAAATGAATTTCGCCTGAGGATGAGCCCGCGTCTGATTAGCTTGTTGGTGAGGTAATGGCTCACCAAGGCATCGATCAGTAGCTGGTCTGAGAGGATGATCAGCCACACTGGGACTGAGACACGGCCCAGACTCCTACGGGAGGCAGCAGTGGGGAATTTTCCGCAATGGGCGAAAGCCTGACGGAGCAACGCCGCGTGAGGGACGAAGGCCTCTGGGCTGTAAACCTCTTTTCTCAAGGAAGAAGA…
>Prochlorococcus_marinus_CCMP1375
GGCTCAGGATGAACGCTGGCGGCGTGCTTAACACATGCAAGTCGAACGAACCTTCGGGTTAGTGGCGGACGGGTGAGTAACGCGTGGGAATCTGCCCTCAGGAGGGGGATAACGGTTGGAAACGACCGCTAATACCCCATATGCCGAGAGGTGAAATGAATTTCGCCTGAGGATGAGCCCGCGTCTGATTAGCTTGTTGGTGAGGTAATGGCTCACCAAGGCTTCGATCAGTAGCTGGTCTGAGAGGATGATCAGCCACACTGGGACTGAGACACGGCCCAGACTCCTACGGGAGGCAGCAGTGGGGAATTTTCCGCAATGGGCGAAAGCCTGACGGAGCAACGCCGCGTGAGGGATGAAGGCCTCTGGGCTGTAAACCTCTTTTCTCAAGGAAGAAGA…
