# Supplementary material for: Genome-wide insights into the evolutionary history of conserved photosynthetic NDH-1 in cyanobacteria
Source: Front Plant Sci. 2025 Apr 15;16:1561629. doi: 10.3389/fpls.2025.1561629 (PMC12038448; doi:10.3389/fpls.2025.1561629)
Supplement: Supplementary file 3 [file Table2.xlsx]

## Sheet: Sheet1
Supplementary Data 2. GeneBank accession numbers of the species analyzed in this study and the NCBI reference sequence accession numbers for cpNDH-1 subunits in each species.
Species	GeneBank	NCBI reference sequence accession	NDH-1 subunits
Melainabacteria GWF2_37_15	MFRL01.1	OGI02067.1	NdhB
Melainabacteria GWF2_37_15		OGI02068.1	NdhD1
Melainabacteria GWF2_37_15		OGI02083.1	NdhF1
Melainabacteria GWF2_37_15		OGI02084.1	NdhE
Melainabacteria GWF2_37_15		OGI02071.1	NdhG
Melainabacteria GWF2_37_15		OGI02072.1	NdhI
Melainabacteria GWF2_37_15		OGI02074.1	NdhA
Melainabacteria GWF2_37_15		OGI02075.1	NdhH
Melainabacteria GWF2_37_15		OGI02076.1	NdhJ
Melainabacteria GWF2_37_15		OGI02077.1	NdhK
Melainabacteria GWF2_37_15		OGI02078.1	NdhC
Sericytochromatia isolate LF-bin-346	JACMPN01.1	MBC7543492.1	NdhC
Sericytochromatia isolate LF-bin-346		MBC7543493.1	NdhK
Sericytochromatia isolate LF-bin-346		MBC7543494.1	NdhJ
Sericytochromatia isolate LF-bin-346		MBC7543495.1	NdhH
Sericytochromatia isolate LF-bin-346		MBC7543496.1	NdhA
Sericytochromatia isolate LF-bin-346		MBC7543497.1	NdhI
Sericytochromatia isolate LF-bin-346		MBC7543498.1	NdhG
Sericytochromatia isolate LF-bin-346		MBC7543499.1	NdhE
Sericytochromatia isolate LF-bin-346		MBC7543500.1	NdhF1
Sericytochromatia isolate LF-bin-346		MBC7543501.1	NdhD1
Sericytochromatia isolate LF-bin-346		MBC7543502.1	NdhB
Anthocerotibacter panamensis	NZ_CP062698.1	WP_218082961.1	NdhE
Anthocerotibacter panamensis		WP_218081626.1	NdhH
Anthocerotibacter panamensis		WP_218081811.1	NdhB
Anthocerotibacter panamensis		WP_218081901.1	NdhF1
Anthocerotibacter panamensis		WP_218081902.1	NdhD1
Anthocerotibacter panamensis		WP_218082465.1	NdhA
Anthocerotibacter panamensis		WP_218082563.1	NdhK
Anthocerotibacter panamensis		WP_218079343.1	NdhC
Anthocerotibacter panamensis		WP_218079527.1	NdhK
Anthocerotibacter panamensis		WP_218079528.1	NdhH
Anthocerotibacter panamensis		WP_218079529.1	NdhI
Anthocerotibacter panamensis		WP_218079823.1	NdhI
Anthocerotibacter panamensis		WP_218079824.1	NdhG
Anthocerotibacter panamensis		WP_218080182.1	NdhJ
Gloeobacter violaceus PCC7421	NC_005125.1	WP_011140222.1	NdhF1
Gloeobacter violaceus PCC7421		WP_231848301.1	NdhD1
Gloeobacter violaceus PCC7421		WP_011140654.1	NdhE
Gloeobacter violaceus PCC7421		WP_011140655.1	NdhG
Gloeobacter violaceus PCC7421		WP_011140656.1	NdhI
Gloeobacter violaceus PCC7421		WP_011140750.1	NdhC
Gloeobacter violaceus PCC7421		WP_011140751.1	NdhK
Gloeobacter violaceus PCC7421		WP_011140752.1	NdhJ
Gloeobacter violaceus PCC7421		WP_011141583.1	NdhA
Gloeobacter violaceus PCC7421		WP_011142368.1	NdhH
Gloeobacter violaceus PCC7421		WP_011142375.1	NdhK
Gloeobacter violaceus PCC7421		WP_011142376.1	NdhJ
Gloeobacter violaceus PCC7421		WP_011142379.1	NdhH
Gloeobacter violaceus PCC7421		WP_011143113.1	NdhB
Synechococcus sp. PCC7336	NZ_CM001776.1	WP_026100566.1	NdhB
Synechococcus sp. PCC7336		WP_017324286.1	NdhD1
Synechococcus sp. PCC7336		WP_017324287.1	NdhF1
Synechococcus sp. PCC7336		WP_017325291.1	NdhC
Synechococcus sp. PCC7336		WP_017325292.1	NdhK
Synechococcus sp. PCC7336		WP_017325293.1	NdhJ
Synechococcus sp. PCC7336		WP_017327686.1	NdhE
Synechococcus sp. PCC7336		WP_017327687.1	NdhG
Synechococcus sp. PCC7336		WP_017327688.1	NdhI
Synechococcus sp. PCC7336		WP_017327689.1	NdhA
Synechococcus sp. PCC7336		WP_017327690.1	NdhH
Synechococcus sp. JA-3-3Ab	NC_007775.1	WP_011429638.1	NdhI
Synechococcus sp. JA-3-3Ab		WP_011429639.1	NdhA
Synechococcus sp. JA-3-3Ab		WP_011429641.1	NdhH
Synechococcus sp. JA-3-3Ab		WP_011430329.1	NdhB
Synechococcus sp. JA-3-3Ab		WP_041439067.1	NdhE
Synechococcus sp. JA-3-3Ab		WP_011430469.1	NdhG
Synechococcus sp. JA-3-3Ab		WP_011430735.1	NdhD1
Synechococcus sp. JA-3-3Ab		WP_011430811.1	NdhC
Synechococcus sp. JA-3-3Ab		WP_011430812.1	NdhK
Synechococcus sp. JA-3-3Ab		WP_011430813.1	NdhJ
Synechococcus sp. JA-3-3Ab		WP_011431190.1	NdhF1
Synechoccoccus sp. PCC7502	NC_019702.1	WP_015167188.1	NdhC
Synechoccoccus sp. PCC7502		WP_051023554.1	NdhK
Synechoccoccus sp. PCC7502		WP_015167190.1	NdhJ
Synechoccoccus sp. PCC7502		WP_041429775.1	NdhB
Synechoccoccus sp. PCC7502		WP_015167900.1	NdhE
Synechoccoccus sp. PCC7502		WP_015167901.1	NdhG
Synechoccoccus sp. PCC7502		WP_015167902.1	NdhI
Synechoccoccus sp. PCC7502		WP_015168004.1	NdhF1
Synechoccoccus sp. PCC7502		WP_015168334.1	NdhD1
Synechoccoccus sp. PCC7502		WP_015168353.1	NdhA
Synechoccoccus sp. PCC7502		WP_015168354.1	NdhH
Pseudanabaena sp. PCC7367	NC_019701.1	WP_015164854.1	NdhE
Pseudanabaena sp. PCC7367		WP_015164855.1	NdhG
Pseudanabaena sp. PCC7367		WP_198013487.1	NdhI
Pseudanabaena sp. PCC7367		WP_015164857.1	NdhA
Pseudanabaena sp. PCC7367		WP_015164858.1	NdhH
Pseudanabaena sp. PCC7367		WP_225882714.1	NdhD1
Pseudanabaena sp. PCC7367		WP_015165799.1	NdhJ
Pseudanabaena sp. PCC7367		WP_041698472.1	NdhK
Pseudanabaena sp. PCC7367		WP_015165801.1	NdhC
Pseudanabaena sp. PCC7367		WP_015165828.1	NdhF1
Pseudanabaena sp. PCC7367		WP_015166789.1	NdhB
Synechocystis sp. PCC6803	NC_020286.1	WP_010871351.1	NdhB
Synechocystis sp. PCC6803		WP_010872566.1	NdhH
Synechocystis sp. PCC6803		WP_010872905.1	NdhC
Synechocystis sp. PCC6803		WP_010872906.1	NdhK
Synechocystis sp. PCC6803		WP_010872907.1	NdhJ
Synechocystis sp. PCC6803		WP_010873266.1	NdhD1
Synechocystis sp. PCC6803		WP_010873758.1	NdhF1
Synechocystis sp. PCC6803		WP_197525966.1	NdhE
Synechocystis sp. PCC6803		WP_010874106.1	NdhG
Synechocystis sp. PCC6803		WP_010874107.1	NdhI
Synechocystis sp. PCC6803		WP_010874108.1	NdhA
Thermosynechococcus elongatus BP-1	NC_004113.1	WP_011055900.1	NdhB
Thermosynechococcus elongatus BP-1		WP_126985484.1	NdhA
Thermosynechococcus elongatus BP-1		WP_011056515.1	NdhI
Thermosynechococcus elongatus BP-1		WP_011056516.1	NdhG
Thermosynechococcus elongatus BP-1		WP_011056517.1	NdhE
Thermosynechococcus elongatus BP-1		WP_011056552.1	NdhK
Thermosynechococcus elongatus BP-1		WP_011056566.1	NdhD1
Thermosynechococcus elongatus BP-1		WP_011056567.1	NdhF1
Thermosynechococcus elongatus BP-1		WP_011057128.1	NdhH
Thermosynechococcus elongatus BP-1		WP_126986108.1	NdhC
Thermosynechococcus elongatus BP-1		WP_011057270.1	NdhJ
Synechococcus elongatus PCC7942	CP000100	ABB57210.1	NdhC
Synechococcus elongatus PCC7942		ABB57211.1	NdhK
Synechococcus elongatus PCC7942		ABB57212.1	NdhJ
Synechococcus elongatus PCC7942		ABB57373.1	NdhA
Synechococcus elongatus PCC7942		ABB57374.1	NdhI
Synechococcus elongatus PCC7942		ABB57375.1	NdhG
Synechococcus elongatus PCC7942		ABB57376.1	NdhE
Synechococcus elongatus PCC7942		ABB57445.1	NdhB
Synechococcus elongatus PCC7942		ABB57773.1	NdhH
Synechococcus elongatus PCC7942		ABB58006.1	NdhD1
Synechococcus elongatus PCC7942		ABB58007.1	NdhF1
Synechococcus sp. WH 5701	NZ_CH724159.1	WP_006172273.1	NdhF1
Synechococcus sp. WH 5701		WP_232201961.1	NdhD1
Synechococcus sp. WH 5701		WP_006172283.1	NdhE
Synechococcus sp. WH 5701		WP_006172284.1	NdhG
Synechococcus sp. WH 5701		WP_006172285.1	NdhI
Synechococcus sp. WH 5701		WP_037981228.1	NdhA
Synechococcus sp. WH 5701		WP_006170275.1	NdhB
Synechococcus sp. WH 5701		WP_006173013.1	NdhC
Synechococcus sp. WH 5701		WP_006173014.1	NdhK
Synechococcus sp. WH 5701		WP_006173015.1	NdhJ
Synechococcus sp. WH 5701		WP_006173304.1	NdhH
Synechococcus sp. WH8102	NC_005070.1	WP_011127083.1	NdhC
Synechococcus sp. WH8102		WP_011127084.1	NdhK
Synechococcus sp. WH8102		WP_011127085.1	NdhJ
Synechococcus sp. WH8102		WP_011128731.1	NdhB
Synechococcus sp. WH8102		WP_011129115.1	NdhF1
Synechococcus sp. WH8102		WP_011129116.1	NdhD1
Synechococcus sp. WH8102		WP_011129124.1	NdhE
Synechococcus sp. WH8102		WP_011129125.1	NdhG
Synechococcus sp. WH8102		WP_011129126.1	NdhI
Synechococcus sp. WH8102		WP_173358531.1	NdhA
Synechococcus sp. WH8102		WP_011129152.1	NdhH
Prochlorococcus marinus CCMP1375	NC_005042.1	WP_011124327.1	NdhF1
Prochlorococcus marinus CCMP1375		WP_167514389.1	NdhD1
Prochlorococcus marinus CCMP1375		WP_011124336.1	NdhE
Prochlorococcus marinus CCMP1375		WP_011124337.1	NdhG
Prochlorococcus marinus CCMP1375		WP_011124338.1	NdhI
Prochlorococcus marinus CCMP1375		WP_193328865.1	NdhA
Prochlorococcus marinus CCMP1375		WP_011124352.1	NdhH
Prochlorococcus marinus CCMP1375		WP_011124478.1	NdhJ
Prochlorococcus marinus CCMP1375		WP_011124479.1	NdhK
Prochlorococcus marinus CCMP1375		WP_011124480.1	NdhC
Prochlorococcus marinus CCMP1375		WP_011124586.1	NdhB
