# Supplementary material for: Genome-wide insights into the evolutionary history of conserved photosynthetic NDH-1 in cyanobacteria
Source: Front Plant Sci. 2025 Apr 15;16:1561629. doi: 10.3389/fpls.2025.1561629 (PMC12038448; doi:10.3389/fpls.2025.1561629)
Supplement: Supplementary file 4 [file Table3.xlsx]

## Sheet: Sheet1
Supplementary Data 3. Sequence information for the OPS subunit homologs shown in Figure 2.
Sequence ID
	Hydrophilic arm		Membrane arm		Fd-binding site			PQ cavity
Species	NdhM	NdhN	NdhP	NdhQ	NdhO	NdhS	NdhV	NdhL
Melaina
Seri
A.pana	WP_281067858.1	WP_218081514.1	WP_218082780.1		WP_218079856.1	WP_218081545.1	WP_218080631.1 (DUF2996 domain-containing protein)
Gloeo7421	WP_011141521.1	WP_011143759.1	BAC91764.1		WP_011143533.1	WP_011141241.1	WP_011140876.1 (DUF2996 domain-containing protein)
SynPCC7336	WP_017327044.1	WP_017328247.1	WP_017327441.1	WP_017324482.1	WP_017324710.1	WP_227498676.1	WP_038026043.1	WP_017328244.1
SynJA33Ab	WP_011430883.1	WP_011429907.1	ABC98891.1	WP_041438154.1	WP_011430446.1	WP_011429338.1	WP_011430884.1	WP_011431370.1
SynPCC7502	WP_015167156.1	WP_015169571.1	AFY73251.1	AFY75026.1	WP_015167075.1	WP_041429949.1	WP_015167155.1	WP_015168027.1
Pseud7367	WP_015163388.1	WP_015165961.1	AFY70856.1	AFY69737.1	WP_015163820.1	WP_015163684.1	WP_015163387.1	WP_015164495.1
SynPCC6803	WP_010873053.1	WP_010872770.1	WP_038531209.1	WP_020862346.1	WP_010873698.1	WP_010873650.1	WP_010873114.1	WP_010872748.1
T.elongatus	WP_011056300.1	WP_011056972.1	WP_024124343.1	WP_165442170.1	WP_011055872.1	WP_011056483.1	WP_231833810.1	WP_011056553.1
SynPCC7942	ABB58012.1	ABB58264.1	ABB56700.1	ABB56523.1	ABB58517.1	ABB58287.1	ABB57938.1	ABB56445.1
SynWH5701	WP_006172269.1	WP_006173357.1	WP_006172340.1		WP_006172235.1	WP_050751551.1	WP_037980213.1	WP_006171145.1
SynWH8102	WP_011129111.1	WP_011128924.1	WP_173358481.1		WP_011129075.1	WP_011127026.1	WP_011128064.1	WP_011128385.1
ProCCMP1375	WP_011124323.1	WP_011125862.1	AAP99777.1		WP_011124296.1	WP_011125912.1	WP_011125143.1	WP_011124725.1
Sequence identity (compared to SynPCC6803)
	Hydrophilic arm		Membrane arm		Fd-binding site			PQ cavity
Species	NdhM	NdhN	NdhP	NdhQ	NdhO	NdhS	NdhV	NdhL
Melaina
Seri
A.pana	0.6355	0.4487	0.425		0.4394	0.5455	0.2576
Gloeo7421	0.6355	0.4497	0.5263		0.6154	0.4444	0.2821
SynPCC7336	0.6207	0.4452	0.65	0.5111	0.5303	0.5536	0.3046	0.4815
SynJA33Ab	0.6068	0.4228	0.65	0.5682	0.5217	0.7593	0.3534	0.3721
SynPCC7502	0.5982	0.4713	0.775	0.6512	0.5373	0.7636	0.4214	0.4737
Pseud7367	0.6154	0.4459	0.625	0.6591	0.5588	0.6154	0.4545	0.5469
SynPCC6803	1	1	1	1	1	1	1	1
T.elongatus	0.6019	0.5395	0.675	0.6744	0.6	0.7222	0.493	0.5806
SynPCC7942	0.713	0.5886	0.65	0.6591	0.5972	0.7308	0.424	0.7708
SynWH5701	0.5888	0.5166	0.5128		0.5571	0.566	0.4196	0.5067
SynWH8102	0.5596	0.4768	0.6154		0.4706	0.5962	0.3898	0.449
ProCCMP1375	0.6262	0.4615	0.475		0.5	0.5273	0.3417	0.4754
E-value (compared to SynPCC6803)
	Hydrophilic arm		Membrane arm		Fd-binding site			PQ cavity
Species	NdhM	NdhN	NdhP	NdhQ	NdhO	NdhS	NdhV	NdhL
Melaina
Seri
A.pana	8e-54	5e-46	2e-12		2e-16	9e-21	2e-06
Gloeo7421	4e-52	4e-46	4e-15		7e-28	5e-15	4e-09
SynPCC7336	2e-54	3e-47	6e-19	8e-17	3e-24	1e-23	1e-21	6e-16
SynJA33Ab	8e-55	9e-41	1e-13	5e-17	4e-27	8e-29	4e-21	2e-06
SynPCC7502	1e-52	6e-47	2e-23	6e-19	5e-25	3e-30	8e-32	2e-10
Pseud7367	1e-54	3e-47	2e-18	2e-19	5e-27	4e-24	1e-30	3e-11
SynPCC6803	3e-92	2e-119	3e-28	3e-31	5e-53	1e-42	1e-118	2e-54
T.elongatus	3e-48	6e-59	2e-20	7e-20	1e-28	8e-30	6e-38	6e-23
SynPCC7942	1e-62	4e-69	1e-18	5e-20	1e-31	2e-27	1e-31	4e-09
SynWH5701	2e-47	1e-50	2e-14		9e-27	1e-19	1e-31	8e-21
SynWH8102	2e-49	1e-48	3e-12		5e-23	1e-21	2e-21	1e-16
ProCCMP1375	6e-47	6e-48	5e-18		8e-23	2e-21	1e-18	1e-13
