# Supplementary material for: Genome-wide insights into the evolutionary history of conserved photosynthetic NDH-1 in cyanobacteria
Source: Front Plant Sci. 2025 Apr 15;16:1561629. doi: 10.3389/fpls.2025.1561629 (PMC12038448; doi:10.3389/fpls.2025.1561629)
Supplement: Supplementary file 5 [file Table4.xlsx]

## Sheet: NdhL
Supplementary Data 4. Sequence information for the OPS subunits used to construct the phylogenetic trees.
>WP_017328244.1 NAD(P)H-quinone oxidoreductase subunit L [Synechococcus sp. PCC 7336]
MLLAALYAALAGIYLVVIPLFAMYYLQLRWNVSSGWEKGLMFFLVFFCFPGTILLGPFLNFRPQQRPL
>WP_071455506.1 NAD(P)H-quinone oxidoreductase subunit L [Gloeomargarita lithophora]
MDVLILYGGLAVAYLMVFSLATYFYLNKRWYVASSFERGFMYFLVFFFFPGLLLWGPLLNFRNQPRSLP
>WP_011431370.1 MULTISPECIES: NAD(P)H-quinone oxidoreductase subunit L [unclassified Synechococcus]
MLSTSTLIGLTYAALAVLYLLVLPFLFLVYVDKRWNYSGAWEKVLMFFLVLFFFPGMVLVAPFMTFRPKP
RSL
>WP_011433942.1 MULTISPECIES: NAD(P)H-quinone oxidoreductase subunit L [unclassified Synechococcus]
MASTPSLIGLTYAGLAVLYLLVLPLLSLLYVDKRWTSGSAWEKVLMFFLVLFFFPGMVLLAPFMTFRPKP
RSL
>WP_071592273.1 NAD(P)H-quinone oxidoreductase subunit L [Pseudanabaena sp. PCC 6802]
MSLLQSGPVAYTLVAGAYLFVIPLALMYYLKARWYVTGSLERAFICFMVFFFFPGLLLFAPLLNFRPQPR
KI
>WP_015168027.1 NAD(P)H-quinone oxidoreductase subunit L [Synechococcus sp. PCC 7502]
MEIITSLLESGFLVYGAIAGAYLVVIPFILLYYFKARWYLTGSWERVFICFTVFFFFPGLLLLSPLVNFR
PELRKLG
>WP_009625823.1 MULTISPECIES: NAD(P)H-quinone oxidoreductase subunit L [Pseudanabaena]
MSFLLSSPFLAPIVYATIAGAYLLVIPLLVLFYFKARWYKTGSLERVFLCFLAFFFFPGLLLLSPFFNFR
PQARAI
>WP_015164495.1 NAD(P)H-quinone oxidoreductase subunit L [Pseudanabaena sp. PCC 7367]
MIDLINNLPYGLALIAYAVIGGTYLLVVPTMLMFYFKARWYKTSSMERAFICFLVFFFFPGLLLLSPFLN
FRPQPRKI
>WP_026734572.1 MULTISPECIES: NAD(P)H-quinone oxidoreductase subunit L [unclassified Fischerella]
MIVPLLYLILAGAYLLVIPVGVLLYLQKRWYVASSIERAFMYFLVFFFFPGLLVLSPFVNLRPRRRQIEA
>WP_010998939.1 MULTISPECIES: NAD(P)H-quinone oxidoreductase subunit L [Nostocaceae]
MIVPLLYLALAGAYLLVVPVALLFYLKLRWYVVSSIERTFMYFLVFLFFPGLLVLSPFVNLRPRPRKIEV
>WP_006626075.1 MULTISPECIES: NAD(P)H-quinone oxidoreductase subunit L [Limnospira]
MLITLLLYVILGGTYLVVAPGALYFYLKSRWYVAGSVERLLMYFLVFFLFPGLILLSPFLNFRPQPRQIE
S
>WP_011613803.1 NAD(P)H-quinone oxidoreductase subunit L [Trichodesmium erythraeum]
MNLDLDTNLIILIIYAALAGAYFLVMPAIVYAYLKTRWYVVSSIERVFMYFLMFLFFPGMLVLSPFLNFR
PRKQQIES
>WP_002732218.1 MULTISPECIES: NAD(P)H-quinone oxidoreductase subunit L [Microcystis]
MQSILTQETIIIALIYLSLSVLYLLVIPAVIYYYLNTRWYVASSWERGFMYFLMSFFFPGMLLLSPFLNF
RPQRRTLKA
>WP_002732218.1 MULTISPECIES: NAD(P)H-quinone oxidoreductase subunit L [Microcystis]
MQSILTQETIIIALIYLSLSVLYLLVIPAVIYYYLNTRWYVASSWERGFMYFLMSFFFPGMLLLSPFLNF
RPQRRTLKA
>WP_010872748.1 MULTISPECIES: NAD(P)H-quinone oxidoreductase subunit L [unclassified Synechocystis]
MEDLLGLLLSETGLLAIIYLGLSLAYLLVFPALLYWYLQKRWYVASSVERLVMYFLVFLFFPGLLVLSPV
LNLRPRRQAA
>WP_007308308.1 MULTISPECIES: NAD(P)H-quinone oxidoreductase subunit L [Crocosphaera]
MDTIINVITSLPLDTLITAGLYLGLSALYLLIMPGFVYFYLNTRWYVASSFERAFMYFLMFFFFPGVLLL
SPFLNFRPKRRQVNP
>WP_009546880.1 NAD(P)H-quinone oxidoreductase subunit L [Crocosphaera subtropica]
MDTIIDAIASLPQDTLIVAVLYLGLSLLYLLIIPGFVYFYLNSRWYVASSFERAFMYFLMFFFFPGVLLL
SPFLNFRPKRRQVNS
>WP_015125140.1 MULTISPECIES: NAD(P)H-quinone oxidoreductase subunit L [Cyanophyceae]
MSTIDLAVVATYGGLAGAYLLVLPFLTYLYLQKRWYVASSFERGFMYFLVMFFFPGMIVLAPFLNIRPQP
RTLES
>WP_011056553.1 photosynthetic/respiratory NAD(P)H-quinone oxidoreductase subunit L [Thermosynechococcus vestitus]
MAVSTELLVLGVYGALAGLYLLVVPAIVYAYLNARWYVASSFERAFMYFLVTFFFPGLLLLAPFINFRPQ
PRSLNS
>ABB56445.1 hypothetical protein Synpcc7942_0413 [Synechococcus elongatus PCC 7942 = FACHB-805]
MTLMFKVLGFPEFESCHSIPFAIEAQFSKSAASTVPPRPLVAFPIPPLARAWTQAFKIRAKHLSMTVTLI
IAALYLALAGAYLLVVPAALYLYLQKRWYVASSWERAFMYFLVFFFFPGLLLLAPLLNFRPRSRQIPA
>WP_006171145.1 MULTISPECIES: NAD(P)H-quinone oxidoreductase subunit L [unclassified Synechococcus]
MDLGSISSETLLVLGAYLVLAGAYLVVVPLALYAWMHKRWTVMGKIERTAVYGLVFLFFPGLILFAPFLN
LRMAGQGE
>WP_015110850.1 MULTISPECIES: NAD(P)H-quinone oxidoreductase subunit L [Cyanophyceae]
MALSSLPLDTLLVIGAYLALAGAYLLVVPLALYWWMHKRWYVMGKIERTAIYGLVFLFFPGLILFAPFLN
LRMAGQGEA
>WP_011124725.1 MULTISPECIES: NAD(P)H-quinone oxidoreductase subunit L [Prochlorococcus]
MANEVFNSSLFVIGTYLFLGTLYLVFIPLGLYFWMNTRWNYMGKIERLLIYSLVFLFFPGLILFAPFLNL
RMNGQGDV
>WP_011823352.1 NAD(P)H-quinone oxidoreductase subunit L [Prochlorococcus marinus]
MSLISIVCLIPFGLIGAVNPIITLSAYAVLGGMYLFVVPLFLFYWMNNRWNVMGKFERLFIYGLVFLFFP
GMVLFAPFLNLRMNGKEES
>WP_011376126.1 NAD(P)H-quinone oxidoreductase subunit L [Prochlorococcus marinus]
MESFFNNSFATLIAYMGVITIYLLVIPLLLFYWMNNRWHVMGKYERLGIYGLVFLFFPGLILFSPFLNLR
LKGSGKG
>WP_041374840.1 NAD(P)H-quinone oxidoreductase subunit L [Prochlorococcus marinus]
MFLQAVTSPISINSLMVLAAYVLLGGLYLIVVPLLLYSWMNRRWHCMGKFERLSAYGMVFLFFPGLILFA
PFLNLRLNGQGEV
>WP_006040826.1 MULTISPECIES: NAD(P)H-quinone oxidoreductase subunit L [unclassified Synechococcus]
MESSVTIETLLNAIPQDTLLVIGAYGVLGAAYLVVVPLFLYFWMNRRWTVMGKLERLGIYGLVFLFFPGL
ILFAPFLNLRLSGQGDV
>WP_011128385.1 NAD(P)H-quinone oxidoreductase subunit L [Parasynechococcus marenigrum]
MDLQSLASSIPQDTLLVILAYALLGGLYLLVVPLALFFWMNSRWTRMGKIERLLVYGLVFLFFPGMVVFA
PFLNFRLSGQGDN
>WP_037988433.1 MULTISPECIES: NAD(P)H-quinone oxidoreductase subunit L [Synechococcales]
MDFQALLSQLPQETLFVLLAYGAVLGTYLIAVPLALYAWINLRWYRMSKLERLGVYGLVFLFFPGMIVFA
PFINLRLSGQGEV
>CAK28505.1 Inorganic carbon transport protein, IctA [Synechococcus sp. RCC307]
MRVRIPPRALFFAVVSLPFQQLLSQLPDQALPVLLAYGALGGAYLLVVPLALLLWMNKRWHQMGKIERTA
IYGMVFLFFPGLILFAPFINLRMAGQGEA
>WP_038545498.1 NAD(P)H-quinone oxidoreductase subunit L [Synechococcus sp. KORDI-100]
MDLLTLLNGIPQQSLLAIAAYGVLAGLYLLVVPLALFFWMNKRWHQMGNIERLVVYGCVFLFFPGMVVFA
PFLNLRMNGQGEI

## Sheet: NdhM
Supplementary Data 4. Sequence information for the OPS subunits used to construct the phylogenetic trees.
>WP_281067858.1 NAD(P)H-quinone oxidoreductase subunit M [Anthocerotibacter panamensis]
MLMSTTRHIHIFAGEVVGEDRIPNDGILTLDIDPDNEFVWNESALQKVHGAFRQLVEQAQGEDLTEYNLR
RIGSDLEHLVRAMLQAGEIAYNLEHRVLNYSMGRPQVAPK
>WP_287129383.1 NAD(P)H-quinone oxidoreductase subunit M [Candidatus Cyanaurora vandensis]
MLMSTTRHIHIFAGEIVGEDRIVNDHVLTLDIDPDNEFVWNETALQKVRANFGTLVAQAQGEDLTEYNLR
RIGSDLEHLIRTMIQAGEIAYNLEHRVINYSMGRPRIAPE
>WP_041244670.1 NAD(P)H-quinone oxidoreductase subunit M [Gloeobacter kilaueensis]
MLKSTTRHVHIFAAEVQAEVLYPSDRKLTLDIDPDNEFIWNDVALQKVYSEFERLVAQYSGQALSDYNLR
RIGSDLENFIRSLLQKGEIAYNLDSRVLNFSMGRPQVGGSKS
>WP_011141521.1 NAD(P)H-quinone oxidoreductase subunit M [Gloeobacter violaceus]
MLKSTTRHVHIFAADIRNDNFIASDTKLTLDVDPDNEFIWNDPALQKVYSEFDRLVAAYTGLALTEYNLR
RIGSDLENFIRGLLQQGEIAYNLDSRVLNFSMGRPQVRGPGQIENRPGQ
>WP_017327044.1 NAD(P)H-quinone oxidoreductase subunit M [Synechococcus sp. PCC 7336]
MLKCTTRHVYIFAGEVVDNALVPSEERLTLDVDPDNELSWNDASLQKVFRKFDELVAAYKGRDLTDYNLR
RIGSDLEHYIRALLQQGEISYNLNGRSLNYSMGFPQVPLENVTDQYIPPEH
>WP_071454191.1 NAD(P)H-quinone oxidoreductase subunit M [Gloeomargarita lithophora]
MLIKCTTRHIRIFAATVQEGVLMPSDTELTVDVDPDNEFNWTEATLARVHGKFAELVKAYQGADLTDYTL
RRIGSDLEHLIRGMLQKGEIAYNLNSRVLNYSMGRPRLETAQPG
>WP_011430883.1 MULTISPECIES: NAD(P)H-quinone oxidoreductase subunit M [unclassified Synechococcus]
MLKCTTRHVHIFAGEVTADNHFVPRDDLLTLDVDPDNELVWNDAALQKVYARFEELVEEYRGRDLTEYNL
RRIGSDLEHFIRSLLKQGEIAYNLQGRTPNYSMGFPQIPAEEIVGQYIPKG
>WP_011432289.1 MULTISPECIES: NAD(P)H-quinone oxidoreductase subunit M [unclassified Synechococcus]
MLKCTTRHVHIFAGEVTADNNFVPRDDLFTLDVDPDNELVWTDAALQKVYARFEELVEEYRGRDLTEYNI
RRIGSDLEHFIRSLLKQGEIAYNLQGRAPNFSMGFPQIPAEEIVGQYIPKG
>WP_019502186.1 NAD(P)H-quinone oxidoreductase subunit M [Pseudanabaena sp. PCC 6802]
MPLKSTTRHIQVYAATVEDNELVDSESALTLDVDPDNELNWNDSALKQVYAKFEELVASYKGADLTDYNL
RRIGSDLEHFVRSLLQKGEISYNLKHRALNYSLGLPQVVSAESAD
>WP_015167156.1 NAD(P)H-quinone oxidoreductase subunit M [Synechococcus sp. PCC 7502]
MPLKSTTRHIHILAASIEDNSLVDSEDTLTLDVDPDDELIWTDAALKQVYSKFEELVTQYKGADLTDYNL
RRIGSDLEHFVRSLLQKGEVSYNLSHRAVNYSLGLPRLGQPE
>WP_009625405.1 MULTISPECIES: NAD(P)H-quinone oxidoreductase subunit M [Pseudanabaena]
MPLKSTTRHIQIYAAIIEEQNDELIDSENMLTLDVDPDNELNWTEAALQKVYRKFDLLVADYKGADLTDY
NLRRIGSDLEHFVRSLLQEGEVTYNLNHRSLNYSMGLPQIINTEAQ
>WP_015163388.1 NAD(P)H-quinone oxidoreductase subunit M [Pseudanabaena sp. PCC 7367]
MLLKSTTRHIQIYTATVDAERNELIDSDNQLTLDVDPDDEFNWTDNAIKKVYQQFEALVAAYSGADLTEY
NLRRIGSDLEHFVRSLLQKGEITYNLNHRALNYSMGLPQVVNTEAQAAEE
>WP_026732006.1 MULTISPECIES: NAD(P)H-quinone oxidoreductase subunit M [unclassified Fischerella]
MDDNPMLLKSTTRHIRIFAAEIDRDGELVPSNQVLTLDVDPDNEFNWNEDALQKIYRKFDELVEASSGAD
LTDYNLRRIGSDLEHFLRSLLQKGEISYNLSARVTNYSMGLPQVASDDQESYGLMKS
>WP_010995900.1 MULTISPECIES: NAD(P)H-quinone oxidoreductase subunit M [Nostocaceae]
MENATLLKSTTRHIRIFAAEIDRDGELVPSNQVLTLDIDPDNEFNWNEDALQKIYRKFDELVEASSGADL
TDYNLRRIGSDLEHYLRSLLQKGEISYNLSARVTNYSLGLPQVAVEDK
>WP_006615757.1 MULTISPECIES: NAD(P)H-quinone oxidoreductase subunit M [Oscillatoriales]
MLLKSTTRHIHILTAELQDNEIIPSEEKLTIDIDPDNEFNWNDEALQQVYRKFDELVAASEGEDLTEYNL
RRIGSDLEHFVRSLLQSGQISYNLGTRAVNYSMGLPRVETPS
>WP_011612414.1 NAD(P)H-quinone oxidoreductase subunit M [Trichodesmium erythraeum]
MLLKSTTRHIRIFAGTVENNELVPDDQALTLDIDPDNELNWNDTAVEQVYRKFDELVESYSGSDLTEYNL
RCMGSDLEHFVRSLLQSGEISYNLGSRVNNYSLGLPRVDVDAEAK
>WP_002738864.1 MULTISPECIES: NAD(P)H-quinone oxidoreductase subunit M [Microcystis]
MLLKSTTRHIRIYTAEVKNNQLIESNNVLTLDVDPDNEFNWEEVALNKVYSKFDELVESYNGEELSEYNL
RRIGSDLEHFIRSLLQKGEISYNLNARVQNYSMGLPKLG
>WP_002738864.1 MULTISPECIES: NAD(P)H-quinone oxidoreductase subunit M [Microcystis]
MLLKSTTRHIRIYTAEVKNNQLIESNNVLTLDVDPDNEFNWEEVALNKVYSKFDELVESYNGEELSEYNL
RRIGSDLEHFIRSLLQKGEISYNLNARVQNYSMGLPKLG
>WP_010873053.1 MULTISPECIES: NAD(P)H-quinone oxidoreductase subunit M [unclassified Synechocystis]
MLVKSTTRHVRIFSAEVQGNELIPSNNVLTMDVDPDNEFVWNEDALQQVYRRFDELVESYSGEDLTDYNL
RRIGSDLEHFIRDLLQAGKVSYNLDCRVLNYSMGLPKVENQETAGKYWLDN
>WP_007306939.1 MULTISPECIES: NAD(P)H-quinone oxidoreductase subunit M [Crocosphaera]
MFVKSTTRHIRIYTAEVHKNELVESDNMLTLDVDPDNEFNWEEDALQKVYRKFDELVESASGEELSDYNL
RRIGSDLEHFIRSLLQKGEISYNLKSRVLNYSMGLPKVESPETEGAYNL
>WP_009543608.1 NAD(P)H-quinone oxidoreductase subunit M [Crocosphaera subtropica]
MFVKSTTRHIRIYAAEVHNSELVESDNMLTLDVDPDNEFNWDEDALQKVYRKFDELVEAASGEELSDYNL
RRIGSDLEHFVRNLLQNGEISYNLKSRVLNYSMGLPKVESPETEGAYNL
>WP_015124701.1 NAD(P)H-quinone oxidoreductase subunit M [Synechococcus sp. PCC 6312]
MLLKSTTRHIHIYAATVNEGELTPATDSLTLNIDPDNELTWNPEAIAQVEQKFSELVASYKGEDLIEYNI
RRIGSDLEHFIRNLLLKGEISYNLNSRVQNYSMGLPRLAES
>WP_011056300.1 photosynthetic/respiratory NAD(P)H-quinone oxidoreductase subunit M [Thermosynechococcus vestitus]
MLLKSTTRHVHIYAGHVVDGEVHPDTETLTLNVDPDNELEWNEAALAKVEAKFRELVANAAGEDLTEYNL
RRIGSDLEHFIRSLLMQGEIGYNLNSRVRNYSLGIPRVNHS
>ABB58012.1 NADH dehydrogenase I subunit M [Synechococcus elongatus PCC 7942 = FACHB-805]
MLLKSTTRHIRIFTAEIEGNELQPSDTVLTLDVDPDNEFNWNEEALQKVYRQFDDLVESYAGQELSEYNL
RRIGSELEVLLRQMLQAGEISYNLNCRVLNYSMGVPQAVV
>WP_006172269.1 MULTISPECIES: NAD(P)H-quinone oxidoreductase subunit M [unclassified Synechococcus]
MVDASLLKSTTRHVRVFTARVEDGQLIADPSQLTLDLDPDNEFLWDAPVLGKVQQRFRELVAASAGHELS
EYNLRRIGSELEGFIRQLLQAGELRYNPEARVLNYSMGLPRTPEAS
>WP_015110416.1 NAD(P)H-quinone oxidoreductase subunit M [Cyanobium gracile]
MVETLLKSTTRHIRLFTARVENDDLIPDPDQLTLDIDPDNEFLWDEAALEKVRARFRELVAAQAGQELSD
YSLRRIGSELEGLVRQMLQAGELSYNPEARVLNYSMGLPRSPETL
>WP_011124323.1 MULTISPECIES: NAD(P)H-quinone oxidoreductase subunit M [Prochlorococcus]
MTDPLLKCTTRHIRIFTAITQNNNLIEDSDHLTMDLDPDNEFLWENQAIEKVQNRFSELVESQVGQELSD
YVLRKIGSDLESYIRQMLQAGEVSYNPDSRVLNYSMGLPRTPELL
>WP_011823005.1 NAD(P)H-quinone oxidoreductase subunit M [Prochlorococcus marinus]
MSDTILKCTTRHVRIFTAVVENNDLILDNGHLTLDIDPDNEFSWSDQSIKKVQDYFRELVELQADNELSD
YTLRKIGSLLEDFIRKLLKDGELSYNPNSRVMNYSMGLPRTQELL
>WP_011375713.1 MULTISPECIES: NAD(P)H-quinone oxidoreductase subunit M [Prochlorococcus]
MEKMLLKSTTRHVRIFTAEVVDNELQFHPNKLTLDLDPDNEFIWNEDSLNEINKKFNELIKERAGKDLDD
YELRKIGSEIEGLIKILLQNGQLSYNPDCRVMNYSMGLPKTNEVL
>WP_011827239.1 NAD(P)H-quinone oxidoreductase subunit M [Prochlorococcus marinus]
MNETLLKCTTRHVRIFTARVENNDLVPDPDQLTLDLDPDNEFLWTESVIKEIQQRFAELVASHAGGELSD
YNLRKIGSELEGTIRKLLQAGKLSYNPECRVLNYSMGLPRTPELL
>WP_006043014.1 MULTISPECIES: NAD(P)H-quinone oxidoreductase subunit M [unclassified Synechococcus]
MAETLLKSTTRHVRLFTARVENGDLVPDSTQLTMDLDPDNEFLWSDSSVEIIQTRFRELVDSHAGQALND
YNLRRIGTELEGCIRELLQAGTLKYNPDCRVLNYSMGLPRTPELL
>WP_011129111.1 NAD(P)H-quinone oxidoreductase subunit M [Parasynechococcus marenigrum]
MADTLLKCTTRHVRLFTARVDNQDLVPSADELTLDLDPDNEFLWSDAVVSKVQQRFQQLVEAGAGGELSD
YSLRRIGTDLEGYIRQLLQAGELSYNPDGRVQNFSMGLPRTPDLL
>WP_009788258.1 NAD(P)H-quinone oxidoreductase subunit M [Synechococcus sp. BL107]
MSDTLLKCTTRHVRLFTARVDNDDLVPSANELTLDLDPDNEFIWSESSISQVQQRFKQLVDAAAGGELSD
YTLRRIGTDLEGLIRQLLQRGELSYNPDARVQNFSMGLPRTPELL
>CAK27140.1 Conserved hypothetical protein [Synechococcus sp. RCC307]
MSDTPLKCTTRHVRIFTATVEDNGELKASSDKLTLDLDPDNEFEWDQPVLAKVQQRFAELVDAAAGTELS
DYNLRRIGTDLEGFIRQLLQAGELRYNLGARVLNYSMGLPRTPETL
>WP_038547073.1 NAD(P)H-quinone oxidoreductase subunit M [Synechococcus sp. KORDI-100]
MADTLLKCTTRHVRLFTARVENDDLIPDPDQLTLDLDPDNEFLWSDSAVASIQTRFKELVDAGAGGELSD
YSLRRIGTELEGSIRQLLQAGELSYNPDGRVTNYSMGLPRTPELL

## Sheet: NdhN
Supplementary Data 4. Sequence information for the OPS subunits used to construct the phylogenetic trees.
>WP_218081514.1 NAD(P)H-quinone oxidoreductase subunit N [Anthocerotibacter panamensis]
MSTFVNYPFVGNGKTFVEELTQARSLALWAPPMGGFEGNYQRRVREAGYILLHMTARGLGDPARYLVEEH
DVRPAHLGKKDKRVYTYPPLIQTHLASLPKGYQGLLLWLIEGKILAAQELEYLVELAQREDRLKIVVEMG
SDRKVRWQSLAQYLQTRGA
>WP_287127606.1 NAD(P)H-quinone oxidoreductase subunit N [Candidatus Cyanaurora vandensis]
MYPIVTDGKEFVAELTQVGAMALWAPPEGGFEGNYQRRMREAGYTSLHMSARGLGDPARYLTQTHEVRPA
HLGKKSTMVFAFPPLIQTHLASVPPKYKGLLLWLIEGKVLAAQELEYLVELTQQEPRLKIVIEMGSDRKV
RWQPLLKLLQERGF
>WP_023172980.1 NAD(P)H-quinone oxidoreductase subunit N [Gloeobacter kilaueensis]
MPLLNLVPDNGTRFVAAVEKQGALALWFPPEGGLEGNYQRRLRGAGYRTQLLSARGLGDLSRFLLESHGV
RPAHLGKKEKRVFDLPPELAIYMDNLPPSARGFVLWLIEGKVLSLAELEYLSMLPAAVAKLKIVIELGSD
RGIRWLPLAEAVSKMAEGS
>WP_011143759.1 NAD(P)H-quinone oxidoreductase subunit N [Gloeobacter violaceus]
MPLLNLVLDNGSRFVADVEKHSSIALWAPPEGGIEGNYQRRLRGIGYRTQIITAKGLGDISRFLLESHGV
RPAHLGKKDKRVFTLPPELAIYMDTLPASAKGFVLWIIEGKVLSLFELESLVGLPAAVPKLKVIVEVGSD
YNIRWMPLEQAVSKMAEGR
>WP_017328247.1 NAD(P)H-quinone oxidoreductase subunit N [Synechococcus sp. PCC 7336]
MLLIGSGNKFVKALERAGVLAASVPPEGGSEGHYRRRVAGAGYQVVHMSARGLGDITSFFQQIHGVCPAH
LGKSNLRTYYFPPLIEQYRQAMPPQKKGLVFWLIEGQFLSRQELSCLQQLSRQEPQVKFVIEVESDRVFR
YQPLENLLKAIA
>WP_071453090.1 NAD(P)H-quinone oxidoreductase subunit N [Gloeomargarita lithophora]
MALLVIGNGFAQDLATQGALAVWVPPEGGHEGRYQRRLKGAGYRTLPMTARGMGDLEAFLTRFHGVRPPH
LGKALAQPAAVGDVYYFPPLLDNALAALPPQAQGLVLWLIEGKVLSQQELRYLSLLPTLNPRCKVVVEVA
SDREFRWQSLQTFLG
>WP_011429907.1 MULTISPECIES: NAD(P)H-quinone oxidoreductase subunit N [unclassified Synechococcus]
MLLVGSGAKFVQQLEQCGALAIFVTPEGGSEGHYLRRLRGAGYEVVTLSSKGIGDLASYLTSSHGVRPAT
LGKSQRRTYFYPSLIEQYRATLPPKAKGLVFWFYEGHVLSRQELSYLVKLSQEDKGVKFVVELGRERSIR
WQPLQSA
>WP_011434182.1 NAD(P)H-quinone oxidoreductase subunit N [Synechococcus sp. JA-2-3B'a(2-13)]
MLLVGSGAKFVQQLEQAGALAIYVTPEGGSEGHYLRRLRGAGYEVVTLSSKGIGDLASYLTRIHGVRPAT
LGKSERRTYFFPALIEQYRATLPPKAKGLVFWFYEGHVFSQQELSYLVKLSREDKGVKFVVELGRERSIR
WQPLQSA
>WP_019501141.1 NAD(P)H-quinone oxidoreductase subunit N [Pseudanabaena sp. PCC 6802]
MPLIATDSIVKDLAKAGALAMRVPPEGGYEGRYQRRLRAAGYDVLSITARGLGDISSYLTGVHGVRPPHL
GKKAVQTYFLPPQIQYRLSSLPPKSKGLVVWLIEGRYLSRQELEVLSQFPDRDARVKIVIETASDREVSW
SPLKQVIAA
>WP_015169571.1 NAD(P)H-quinone oxidoreductase subunit N [Synechococcus sp. PCC 7502]
MALIAGNKIVNDLEAAGALAMYVPPEGGYEGRYQRRVRNAGYDILSITARGLGDVSSFLTGVHGVRPSHL
GKKAIVTYFLPPKIQYRLASLPPNSKGLVVWLGEGKFLTRQELEVISQIPAKFKNVKVVIELGSAREVIW
SPLVQAIAA
>WP_009629601.1 MULTISPECIES: NAD(P)H-quinone oxidoreductase subunit N [Pseudanabaena]
MPLIATDKIVKDLEKAGALAMRVPPEGGYEGRYQLRLKNAGYEILFITARGLGDVNSYLTDVHGVRPSHL
GKTEIRTYFIPPAIQFRLNALPAKSKGLVVWLIEGKYLSKEELETLSQIPDRDPRVKIVIETGSDREVTW
QPLKQAVAA
>WP_015165961.1 NAD(P)H-quinone oxidoreductase subunit N [Pseudanabaena sp. PCC 7367]
MPLFTSRKILKDLEKSSALAMSVPPEGGYEGRYRRLLEVSGYDILYISARGLGDISSFLTGVHGVRPAHL
GKKDVRTYFIPPEISYRLQSLPKDSKGLVVWLIEGKYLDKQELRVLNQICQQDPRVKVVIEIASDRSVNW
RPLSEAIAA
>WP_026732545.1 NAD(P)H-quinone oxidoreductase subunit N [Fischerella sp. PCC 9605]
MALITTGNTLIRDLEKNGALGVYVPLEGGFEGRYRRRLRAAGYTSLHITARGLGDLAAYLTGVHGVRPPH
LGKKSTGSGAAVGYVYYVPPIVNYQLEHLPPKSKGLVLWIIEGHILSDQEIEYLANLPKLEPRVKVVIER
GGDRAFRWMPLEKTLLAS
>WP_010998354.1 MULTISPECIES: NAD(P)H-quinone oxidoreductase subunit N [Nostocaceae]
MALITTGNGLIRDLEKFGSVGVYVPLEGGFEGRYRRRLRAAGYTTLQFTARGLGDVAAYLTGVHGVRPPH
LGKKSSGNGAAVGNVYYLPPIVGSQLEHLPPKSKGLVLWIIEGHILSDQEVEFLTSLPSLEPRVKVVVER
GGDRTFRWKALKDTFSASYQAV
>WP_006669642.1 MULTISPECIES: NAD(P)H-quinone oxidoreductase subunit N [Limnospira]
MALITTGGKLIRDLESEGALALYVPLEGGFEGRYRRRLRIAGYTTYSLSARGLGDLAAYLLGVHGVRPPH
LGKKSSGNDAAVGDIYYLPPVVNYQLENLPPNSKGLVLWIIEGHILSSQEVDFLSRLPSIEPRVKIAIEM
GGDRQFSWKPLKNAIAVA
>WP_011612523.1 NAD(P)H-quinone oxidoreductase subunit N [Trichodesmium erythraeum]
MALITTGRGMIRDLEKSGSLAVYPPLEGGFEGRYQRRLRASGYVSESITARGLGDLAMYLTGVHGVRPPH
LGKKTVGNGPAVGYVYYVPPIVNYKLEHLPPKAKGLVLWIMEGQILSSQEIEYLTVLPKSEPRVKVIVEM
GGDRFFRWTPLQNTLVPA
>WP_002747620.1 MULTISPECIES: NAD(P)H-quinone oxidoreductase subunit N [Microcystis]
MALLTTGKPFIRDLEQYGALGVYAPLEGGYEGRYQRRLRATGYNVLHITARGLGDLSAYLTGIHGVRPPH
LGKKNIGREAAVGPVYFIPPIATYQLENLPPKSKGLVIWIIESFVLSSEEKQYLINLSQQEPRLKFVLEL
GGERYFRWQPLSKSLIAA
>WP_002747620.1 MULTISPECIES: NAD(P)H-quinone oxidoreductase subunit N [Microcystis]
MALLTTGKPFIRDLEQYGALGVYAPLEGGYEGRYQRRLRATGYNVLHITARGLGDLSAYLTGIHGVRPPH
LGKKNIGREAAVGPVYFIPPIATYQLENLPPKSKGLVIWIIESFVLSSEEKQYLINLSQQEPRLKFVLEL
GGERYFRWQPLSKSLIAA
>WP_010872770.1 MULTISPECIES: NAD(P)H-quinone oxidoreductase subunit N [unclassified Synechocystis]
MLPLPLIANGKGFIRALENDGALAVYAPLEGGYEGRYQRRLRANGYASISLSARGLGDVEAYLMQVHGVR
PAHLGKKNIAQEGAVGPIYFAQPIAGYQLENLPAQSKGLVLWILEGYILSQTEIQDLISLTKRVPKLKVV
LEMGGDRVFRWQPLLDCLQAA
>WP_007303657.1 MULTISPECIES: NAD(P)H-quinone oxidoreductase subunit N [Crocosphaera]
MALLTTGKGFVRALEKSGTLGVYAPLEGGYEGRYQRRLRTNGYESLSLSARGLGDVGAYLMGIHGVRPPH
LGKKDIAQDAAVGPVYFVPPIAAYQLESLSPRSKGLVLWIIEGYILSKAELEYLVSLPQQEPRLKVVVEL
GGERYFRWQPLEELFLVS
>WP_009545435.1 NAD(P)H-quinone oxidoreductase subunit N [Crocosphaera subtropica]
MALLTTGKGFVRALEKSGALGVYAPLEGGFEGRYQRRLRTNGYDSLSLTARGLGDVSAYLMGVHGVRPPH
LGKKNIGQGAAVGPIYFVPPIAAYQLESLSPQSKGLVLWILEGYILSKAELEYLVSLPQQEPRIKVVVEL
GGERYFRWEPLENLIAVA
>WP_015124201.1 NAD(P)H-quinone oxidoreductase subunit N [Synechococcus sp. PCC 6312]
MGLLLAGNQFVRDLDQAGALAMYVPPEGGFEGRYQRRLRTAGYPTLHLSAPGLGDLSAYLTQVHGIRPAH
TGKENIRVYFRPPLVTYHLENLPPQAKGLALWLIDGKKLSRQELAYLSLLTQQEPRLKIVVEVGGAREVK
WQPLSTIAQAA
>WP_011056972.1 photosynthetic/respiratory NAD(P)H-quinone oxidoreductase subunit N [Thermosynechococcus vestitus]
MGLLAGYQFVKDLESAGALALFVPPEGGFEGRYQRRLRSKGYTTLPMSAPGLGDLAAYLTQEHGIRPAHT
GKEDIRVYFQPPLVTYHLENLPPNAKGLVLWLIDGKRLSKQEFAYLAQLTQTLPKFKVVVEVGGDRVVRW
EPLADWVAAA
>ABB58264.1 NADH dehydrogenase I subunit N [Synechococcus elongatus PCC 7942 = FACHB-805]
MALITTGSKFLRALEQEGALAVYAPLEGGYEGRYLRRLRSKGYSALTYSARGLGDPAQFLMDIHGVRPPH
LGKQTIGNEAAVGRVEYVLPLVGYPLQNLPANAKGLVLWLLEGHVLSPQELSYFVTLPQAEPRLKVVIEM
GGDRGFSWQPLAAVAEAA
>WP_006173357.1 MULTISPECIES: NAD(P)H-quinone oxidoreductase subunit N [unclassified Synechococcus]
MPLLLSGRRFRQDLEKAGALALYAPLEGGAETRLLRRLRAAGYGAQITSARGLGDPEVFLFQSHGVRPPH
LGHHSIGRGAAVGEVQRVMPQLGALLEGVKPMVLWLLEAQVLSSAELQSLCALTRREPRLKIVAELGGSR
SLRWTPLEQMVAA
>WP_043325625.1 NAD(P)H-quinone oxidoreductase subunit N [Cyanobium gracile]
MPLLMTGRGFRTELERCGALALFVPLEGGAETRLLRRLRAAGYRAHLTSARGLGDPEAYLMQLHGIRPPH
LGHHSVGRAAAVGEVQRVMPQLGPALAGDGPVLLWLLEGQVLSSSELAALCELCRREPRLKLVVEMGGAR
ALRWQPLEQLVPA
>WP_011125862.1 MULTISPECIES: NAD(P)H-quinone oxidoreductase subunit N [Prochlorococcus]
MPLLLSGRKFRHDLEASGCLAINVPLEGGAETRLLRRLKAAGYKTQITSVRGLGDPEAFLLKLHGIRPPH
LGHQNVGRNGALGEVQQVIPQVNELLAGEKSVVLWLLEGQVLSRSEILSLCDLCDKEPRLKIVIEMGGAR
ALRWQSMRSFIQ
>WP_011824515.1 NAD(P)H-quinone oxidoreductase subunit N [Prochlorococcus marinus]
MPLLLSGQKFRTDLESFGCLAILSPLEGGAETRLLRRLRASGYQTQITSARGLGDPVVFLTQLHGIRPPH
LGHQNVGRNGALGEVQQVIPQLNELLVEDKPLVLWLLEGQVLSKSELLAISNLCQKEPRIKIVIEMGGAR
SIKWQPLNEFINKD
>WP_011377193.1 MULTISPECIES: NAD(P)H-quinone oxidoreductase subunit N [Prochlorococcus]
MPLLLTGKQFHNDLKTNKCLAIFAPLEGGYETRLLRRMRAKGFKTFITSARGLGDPEVFLLKLHGVRPPH
LGHQSVGRNGALGEVQQVIPQASELFNENDKNKLLWLLEGQVLSQSELESLIEICTNDNKLSIVVEMGGS
RKLEWKPLSNYILDEFES
>WP_011826904.1 NAD(P)H-quinone oxidoreductase subunit N [Prochlorococcus marinus]
MPLLLSGRVFRRDLDACGCLAMHVPLEGGSETRLLRRLRAAGYRTQLSSARGLGDPEVFLFQLHGIRPPH
LGHQSVGRNGAVGEVQQVMPQLAELFVDNVPVVLWLLEGQVLSRSELLALCDLCKRESRLRVVVEMGGAR
SLNWQPMSTLLGV
>WP_006042202.1 MULTISPECIES: NAD(P)H-quinone oxidoreductase subunit N [unclassified Synechococcus]
MPLLLSGRGFRRELESAGCMAVHAPLEGGAETRLLRRLRAAGYRTHLSSARGLGDPEVFLFQKHGVRPPH
LGHQSVGRGAAVGEVQEVMPQLGEVLLGDKPVVLWLLEGQVLSRSELLTLCDLCRREPRLKVVVEMGGAR
SLRWQPMTQLLGA
>WP_011128924.1 MULTISPECIES: NAD(P)H-quinone oxidoreductase subunit N [Synechococcales]
MPLLLTGRTFRRDLEAHGCLAVHAPLEGGAETRLLRRLRGAGYRTRLWSARGLGDPEVFLTQKHGIRPPH
LGHQSVGRGAAVGEVQEVVPQLGDLLDGDAQVALWLLEGQVLSQSELRSLCDLCSREPRLRIIVEMGGAR
SLRWQPMSGLLAS
>WP_037988730.1 NAD(P)H-quinone oxidoreductase subunit N [Synechococcus sp. BL107]
MPLLLTGRGFRRDLEANGCLAVHAPLEGGAETRLLRRLRGAGYRTRMTSARGLGDPEVFLTQKHGIRPPH
LGHNCVGRGAAVGEVQQVVPLIGDLLEGDDSVALWILEGQVLSRSELLSLCDLCKREPRLRIIVEMGGAR
SLRWQPMKALLNA
>CAK29018.1 Conserved hypothetical protein [Synechococcus sp. RCC307]
MPLLLTGRAFRRDLERERALAVYAPLEGGAETRLLRRLRAAGYRTELTSARGLGDPEAFLLGLHGVRPPH
LGHHCVGRDAAVGEVQLVMPQLGPALASGAPVVLWMLEGQVLSSAEQASLLALCEREPRLHMVLELGGSR
SLRWKPLRAALAA
>WP_038543152.1 NAD(P)H-quinone oxidoreductase subunit N [Synechococcus sp. KORDI-100]
MPLLLTGRGFRRDLEANGCLAVHAPLEGGAETRLLRRLRGAGYRTRILSARGLGDPEVFLTQKHGIRPPH
LGHQSVGRGAAVGEVQQVVPMLGDLFDGDAPVALWLLEGQVLSRSELLSLCDLCRREPRLRIVVEMGGAR
SLRWQPMGDLLER

## Sheet: NdhO
Supplementary Data 4. Sequence information for the OPS subunits used to construct the phylogenetic trees.
>WP_218079856.1 NAD(P)H-quinone oxidoreductase subunit O [Anthocerotibacter panamensis]
MPIKKGGFVVAKRDSLTGDVALANDTRWPEYIFQTPGEVQEIRGDYAFVKFGAVPTPSVWLPLSVLEEKA
>WP_287128452.1 NAD(P)H-quinone oxidoreductase subunit O [Candidatus Cyanaurora vandensis]
MAIKKGSFVMVASPEALAGDTSLASDTRWPKYLFTTPGEVLDVRGDHAYISFGAVPTPPVWLPVAALAEQ
PSEKK
>WP_023174818.1 NAD(P)H-quinone oxidoreductase subunit O [Gloeobacter kilaueensis]
MPIKKGVLVRAVREKLDNSIEALASDPLWPPYLFETDGEVLDLRGDYAFIKFGAVPTPPIWLRLDQLVEV
GAAAPAEG
>WP_011143533.1 NAD(P)H-quinone oxidoreductase subunit O [Gloeobacter violaceus]
MPIKKGSLVRAVRDKLDNSLEALANDTRWPSYLFETDGEVLDMRGDYALIKFGAVPTPPVWLRQDQLAES
GAAAESTS
>WP_017324710.1 NAD(P)H-quinone oxidoreductase subunit O [Synechococcus sp. PCC 7336]
MAIKRSSMVRAIPEEVEGSLEAQANDPFMPTYIYETDGEVLDVRDDYALVKFGSVPTPAVWLSLGQLEEV
>WP_071453393.1 NAD(P)H-quinone oxidoreductase subunit O [Gloeomargarita lithophora]
MAIKKGGLVRVQRERLENSLEAQANDTRWSAYIFESPAEVLDVRGEYVQLKFRVSTPPIWLRTDQVEECA
>WP_011430446.1 MULTISPECIES: NAD(P)H-quinone oxidoreductase subunit O [unclassified Synechococcus]
MAIKRGTLVRAIREKLQGSLEAQASDPLIPNYVFETPGEVVDIKDDYLQIKFGAVPTPPIWLRADQVEEI
AS
>WP_011433398.1 MULTISPECIES: NAD(P)H-quinone oxidoreductase subunit O [unclassified Synechococcus]
MAIKRGTLVRAIREKLEGSLEAQASDPFIPNYVFETPGEVVDIKGDYLQIKFGAVPTPTVWLRADQVQEM
AG
>WP_019501259.1 NAD(P)H-quinone oxidoreductase subunit O [Pseudanabaena sp. PCC 6802]
MALKKGSLVKAIREKLDNSVEAQANDTRWSNYIFETNGEVLEFRGDYIQVKFMQVPTPPIWFHKDQLQEV
G
>WP_015167075.1 NAD(P)H-quinone oxidoreductase subunit O [Synechococcus sp. PCC 7502]
MELKKGALVTVIREKLEGSLEAQANDPRWSAYVFETKGEVVELRGEYVQVKFAAVPTPPIWLNKDQLQAE
>WP_009629725.1 MULTISPECIES: NAD(P)H-quinone oxidoreductase subunit O [Pseudanabaena]
MALKKGTLVRAVREKLENSLEASANDTRWSSYIFETWGEVLEFRGDYVQIKFAKVPTPVIWLHRDQLEEQ
AA
>WP_015163820.1 NAD(P)H-quinone oxidoreductase subunit O [Pseudanabaena sp. PCC 7367]
MELKKGAMVKAVREKLDNSVEAQANDTRWSSYIFETKGEVLDVRGDYVQIKFGQVPTPPVWLRLDQVEEA
>WP_026733110.1 MULTISPECIES: NAD(P)H-quinone oxidoreductase subunit O [unclassified Fischerella]
MPVKRGDMVRVIREKLENSLEAKASDPRLPAYLFDSKGEIVDIKGDYAFVKFGKVPTPNIWLRLDQLEEF
K
>WP_010998459.1 MULTISPECIES: NAD(P)H-quinone oxidoreductase subunit O [Nostocaceae]
MPVKKGEMVRAIREKLENSVEAKASDTRFPAYLFETKGEVVDIKGDYALVMFGQVPTPNIWLRLDQIESF
>WP_006625538.1 MULTISPECIES: NAD(P)H-quinone oxidoreductase subunit O [Limnospira]
MTIKRGDFVHAVREKLENSLEVTASDSRLPPYLFETKGEVMETKGDYAFVKFGRVPTPAIWLRIDQLEPA
K
>WP_011610780.1 NAD(P)H-quinone oxidoreductase subunit O [Trichodesmium erythraeum]
MAEIKKGSLVRVVREKLENSLEAKASDNRFPAYIFESQGEIVDTRGDYAFIKFGKVPTPNIWLRLDQLEK
FE
>WP_036397110.1 MULTISPECIES: NAD(P)H-quinone oxidoreductase subunit O [Microcystis]
MAATIKKGALVRVVTGNLENSLEALASDRRLPSYMFDSTAEVLDVKDDYALIKFCVPTPSVWLKLEQLEP
A
>WP_002758722.1 MULTISPECIES: NAD(P)H-quinone oxidoreductase subunit O [Microcystis]
MAATIKKGALVRVVTGNLENSLEALASDRRLPSYMFNSTAEVLDVKDDYALIKFYVPTPSVWLKLEQLEP
V
>WP_010873698.1 MULTISPECIES: NAD(P)H-quinone oxidoreductase subunit O [Synechocystis]
MAAKMKKGSLVRVIRAQLENSLEAQASDRRLPDYLFHSKGEVLDLNEEYALVRFYVPTPNVWLRLDQIEA
LA
>WP_007303889.1 MULTISPECIES: NAD(P)H-quinone oxidoreductase subunit O [Crocosphaera]
MPAKLKKGALVRVIKEKLENSVEAKASDQRFPSYIFESKGEILEMNDEYALIRFYVPTPSVWLRLDQLEP
IE
>WP_009545661.1 NAD(P)H-quinone oxidoreductase subunit O [Crocosphaera subtropica]
MAAKIKKGALVRVVKEKLENSLEAKASDSRFPSYLFDSKGEIIEMNDEYALIRFYVPTPSVWLRLDQLEA
VE
>WP_015122994.1 NAD(P)H-quinone oxidoreductase subunit O [Synechococcus sp. PCC 6312]
MTVKKGDFVQVIAEKLADSLEAQASDPRFPSYIFEGRGEIVDIKGDYAQIKFPVPTPTIWLRLDQVEAGQ
>WP_011055872.1 photosynthetic/respiratory NAD(P)H-quinone oxidoreductase subunit O [Thermosynechococcus vestitus]
MAIKKGDLVKVVAEKLANSLEALASDHRYPPYLFEGRGEVVDIRGDYAQIKFPVPTPTVWLRLDQLEVAQ
>ABB58517.1 conserved hypothetical protein [Synechococcus elongatus PCC 7942 = FACHB-805]
MAAALKKGSLVRAIAEQLQGSVELLASDGRIPSYVLETNGEILDIKGDYALVRFSRPTPNVWLRLDQLQS
AA
>WP_006172235.1 MULTISPECIES: NAD(P)H-quinone oxidoreductase subunit O [unclassified Synechococcus]
MAQIPTDATALKATPIKKGTLVKVSKSAYLGSLEAAASDPTPPDYLFEGPGEVLALNGDYAQLRWRLPVP
DVWLRLDQLEAC
>WP_015110461.1 NAD(P)H-quinone oxidoreductase subunit O [Cyanobium gracile]
MAESAPAAPPSLKKGALVRVNRAAYTNSLEAGASDPVPPGYLFEGPGEILAIQGEHAQLRWRLPVPDVWL
RLDQLEAMPAS
>WP_011124296.1 MULTISPECIES: NAD(P)H-quinone oxidoreductase subunit O [Prochlorococcus]
MSVTPSPIETNAPKPLKKGSLVRVNPEAYKNSLESLASDQSSPEYIFEGPGELVAIKQDYGQVRWRRPVP
DVWLRLDQLQAWTEGS
>WP_011822982.1 NAD(P)H-quinone oxidoreductase subunit O [Prochlorococcus marinus]
MSEQTGKVDDSQSPPKVQKKLRKGDLVKVDREKYSNSLESKASDTNLPEYIFQGPGEVLLIKGDYCQVRW
RRPVPDVWMNSDHIVSY
>WP_011375690.1 MULTISPECIES: NAD(P)H-quinone oxidoreductase subunit O [Prochlorococcus]
MTDSIPKKPLKKGSLVFVDRGNYIKSIEALASDNDLPNYVFEGPGEILSVKDEYAQVRWRRPVPDVWFKL
DQLKEYIQ
>WP_011131340.1 MULTISPECIES: NAD(P)H-quinone oxidoreductase subunit O [Prochlorococcus]
MAETSAPAKATAALKKGALVRVNRHAFSSSTEAAASDPSPPDYIFEGPGELLAVKEGYGQVRWRMPVPDV
WLRIDQLEPFS
>WP_006043045.1 MULTISPECIES: NAD(P)H-quinone oxidoreductase subunit O [unclassified Synechococcus]
MAETPSSPAPATKAPPALKKGALVRVNKSAYEGSTEAGASDPHPPAYIFEGPGELLVVKGTYGQVRWRRP
VPDVWLRMDQLEAFS
>WP_011129075.1 NAD(P)H-quinone oxidoreductase subunit O [Parasynechococcus marenigrum]
MAETDSKAPAKAKPAALRKGALVKVNRSAYNDSLEAAASDPTAPDYIFEGPGELLLVKGDYGQVRWNRPV
PDVWLRMDQLESCG
>WP_009788227.1 NAD(P)H-quinone oxidoreductase subunit O [Synechococcus sp. BL107]
MADSDTSAPAKAKPAALRKGALVKVNRKAYSASIEAAASDPTPPDYIFDGPGELLVVKGDYGQVRWNRPV
PDVWLRMDQLEAYS
>CAK27172.1 Conserved hypothetical protein [Synechococcus sp. RCC307]
MADALKKGSLIRVNREAYLSSVEAKASAGDPPAYLLEGPGEVLAVKGDYAQLRFRQPVPDIWLRMDQLEA
YAGS
>WP_038546995.1 NAD(P)H-quinone oxidoreductase subunit O [Synechococcus sp. KORDI-100]
MAETDAAPAAKAKPAALRKGALVRVNREAYQNSLEASASDPVAPAYIFEGPGELLVVNGDYGQVRWNRPV
PDVWLRMDQLEACS

## Sheet: NdhP
Supplementary Data 4. Sequence information for the OPS subunits used to construct the phylogenetic trees.
>WP_218082780.1 hypothetical protein [Anthocerotibacter panamensis]
MLIKQVILLLTVLFVPTLLFFTSRGGFYNSEHYTGNGSAHGVTEE
>WP_287128533.1 hypothetical protein [Candidatus Cyanaurora vandensis]
MLTKQVILLLTVLFIPTLFYFATKEGFYNTSQYTGNGSAHGTTEE
>AGY60185.1 hypothetical protein GKIL_3939 [Gloeobacter kilaueensis JS1]
MIKLIILGIAIAFVPLALFFGTKNGFYNTDRYHGNGSAH
>BAC91764.1 gsl3823 [Gloeobacter violaceus PCC 7421]
MVKLVILVIAIAFIPLALFFATRNGFYNTDRYHGNGSAH
>WP_017327441.1 hypothetical protein [Synechococcus sp. PCC 7336]
MDFKVILLGLTIAMSVLALFFGTQNGFYNTDKYRGNGSAH
>WP_099092482.1 hypothetical protein [Gloeomargarita lithophora]
MDVKVIFVGLTVVFTVATLYFGTRNGFYDTDDYHGNGSAH
>ABC98891.1 conserved hypothetical protein [Synechococcus sp. JA-3-3Ab]
MDAKLVLVGVALVLSLASFYFGTRNGFYDTDKYHGNGSAH
>WP_011429573.1 MULTISPECIES: hypothetical protein [unclassified Synechococcus]
MDAKLVLVGVALVLSLASFYFGTRNGFYDTDKYHGNGSAH
>WP_036945642.1 membrane protein [Pseudanabaena sp. PCC 6802]
MEFLLDFKLVLIGLTVLFTVSCLFFGTRNGFYDTDKYHGNGSAH
>AFY73251.1 hypothetical protein Syn7502_01142 [Synechococcus sp. PCC 7502]
MDFKLLLIGLTVVFSIACLFFGTRNGFYDSDKYHGNGSAH
>WP_086004265.1 MULTISPECIES: hypothetical protein [Pseudanabaena]
MLDLKVILPILTVLFTVSCLFFGTRNGFYDTDKYHGNGSAH
>AFY70856.1 hypothetical protein Pse7367_2600 [Pseudanabaena sp. PCC 7367]
MEALLDFKVVLAALTVVFIVTTLFFGTRNGFYDTDNYHGNGSAH
>NdhP in Fischerella sp PCC 9605
MDVKLILAGLTVIFTVSCLFFGTKNGFYDSDNYHGNGSAH
>NdhP in Nostoc sp PCC7120
MDVKLILVGLTVIFTISCLFFGTKNGFYDSDNYHGNGSAH
>NdhP in Limnospira maxima CS-328
MDIKLILVGLTVVFSIACIFFGTQNGFYDSDDYHGNGSAH
>WP_011613623.1 hypothetical protein [Trichodesmium erythraeum]
MDVKLILVGLTFLFTIGCLFFGTQNGFYDTDDYHGNGSAH
>WP_002737208.1 MULTISPECIES: hypothetical protein [Microcystis]
MDIKLILLALTAVFTVSCLFFGTRNGFYDSDNYDGNGSAH
>WP_002737208.1 MULTISPECIES: hypothetical protein [Microcystis]
MDIKLILLALTAVFTVSCLFFGTRNGFYDSDNYDGNGSAH
>WP_038531209.1 MULTISPECIES: membrane protein [Cyanophyceae]
MDVKLILIGLTAVFTLACLFFGTKNGYYDTDKYDGNGSAH
>NdhP in Crocosphaera watsonii WH8501
MDVKSILVVLTVLFSVSCLFFGTRNGYYDSDNYDGNGSAH
>WP_009544289.1 hypothetical protein [Crocosphaera subtropica]
MDVKLVLVILTALFTVSCLFFGTKNGFYDSDNYDGNGSAH
>WP_051020951.1 hypothetical protein [Synechococcus sp. PCC 6312]
MVSLGCSNAWEHPLIVGEAPGVIAVEAVINVKTVLLAITPIFIVMCLFFGTRNGFYDTDKYHGNGSAH
>WP_024124343.1 MULTISPECIES: hypothetical protein [Thermosynechococcus]
MDAVISVKPILLAMTPVFILLCLFFGTRNGFYDTDQYHGNGSAH
>ABB56700.1 conserved hypothetical protein [Synechococcus elongatus PCC 7942 = FACHB-805]
MRSPRTMDFKLVLLLLTIPFTLATLYFGTRNGFYDSDDYHGNGTAH
>WP_006172340.1 MULTISPECIES: hypothetical protein [unclassified Synechococcus]
MSNALSSFNLGTVLLAGSGLFCLATLYFGTRGGYYDSDDYDGNGTAH
>WP_015109478.1 MULTISPECIES: hypothetical protein [Cyanophyceae]
METASFNLGTVLLAVSGLFVLTTLFFGTKGGYYDTDDYDGNGTAH
>AAP99777.1 Predicted protein [Prochlorococcus marinus subsp. marinus str. CCMP1375]
MELSDFLIWASIPFLVATAYFGTRNGYYDTKSYTGDGCAHDVKR
>ABM75476.1 Conserved hypothetical protein [Prochlorococcus marinus str. NATL1A]
MNLSSFLIFVALPFVVSTVFFGTKNGYYNSDDYEGDGCAHDVQR
>NdhP in Prochlorococcus marinus str MIT 9312
MDLTTILFILSLPFVLLTIYFGTKNDFYESENYKGDGCAH
>NdhP in Prochlorococcus marinus str MIT 9303
MDLSTVLLWASLPFVLITLYFGTRNGYYDSDLYEGDGCAH
>WP_006042301.1 MULTISPECIES: hypothetical protein [unclassified Synechococcus]
MDAALSGFNLGTVLLFGSGLFVLATLFFGTRGGYYNTDQYDGNGTAH
>WP_173358481.1 MULTISPECIES: hypothetical protein [Synechococcales]
MNAALSGFNLGTVLLGSIVLFPLACLFFGTRGGYYNTDKYDGNGTAH
>WP_009788833.1 hypothetical protein [Synechococcus sp. BL107]
MDAALSGFNLGTVLLASIVLFPLACLFFGTRGGYYNTDKYDGNGTAH
>CAK29109.1 Uncharacterized conserved membrane protein [Synechococcus sp. RCC307]
MTLAQLLIPLAILFSVSLVFFGMSGGYYDTDAYDGNGTAH
>WP_156097881.1 hypothetical protein [Synechococcus sp. KORDI-100]
MLSMDAALSGFNLGTVLLGSIVLFPLACLFFGTRGGYYNTDQYDGNGTAH

## Sheet: NdhQ
Supplementary Data 4. Sequence information for the OPS subunits used to construct the phylogenetic trees.
>WP_017324482.1 hypothetical protein [Synechococcus sp. PCC 7336]
MANFNRGIVKFQGADSPIAIAISTSIVLGVVGTLIWWALNYAYII
>WP_256995297.1 hypothetical protein [Gloeomargarita lithophora]
MNDMNRGSMRFDEADNPLMVVAGAFLILGGVAALVILALKYAY
>WP_041438154.1 MULTISPECIES: hypothetical protein [unclassified Synechococcus]
MADYNRGIMRFKGADSPIVVLISASIVAGVVSALIWWALHFAYAA
>WP_011432392.1 MULTISPECIES: hypothetical protein [unclassified Synechococcus]
MADYNRGIMKFKGADSPIVVLISAGIVAGVVSALIWWALHFAYAA
>WP_019503049.1 hypothetical protein [Pseudanabaena sp. PCC 6802]
MSDFNRGIMKFDGADSPAIVLLSASAILAAIAFLIWWGIGTAYL
>AFY75026.1 hypothetical protein Syn7502_03129 [Synechococcus sp. PCC 7502]
MSDFNRGIMKFDGADKPIILFLSAIVILSGIAFLIWWGLNTAYR
>WP_009627327.1 MULTISPECIES: hypothetical protein [Pseudanabaena]
MSDFNRGIMKFENADSPLSIMLSSIVVLSAIGFLLWWGFQTAYV
>AFY69737.1 hypothetical protein Pse7367_1446 [Pseudanabaena sp. PCC 7367]
MSDFNRGIMKFDGADTPVTVAISASIILSAIAFLIWWGLSIAYA
>WP_026732487.1 hypothetical protein [Fischerella sp. PCC 9605]
MSDLNRGIMKFEGADSPKLVTISTVLVLGGIAALIIWALQAAYAVN
>WP_041455947.1 MULTISPECIES: hypothetical protein [Nostocaceae]
MSDLNRGIMKFEGADSPKVVTVSTVLLLGAIAGLIIWALQAAYALN
>EDZ91978.1 conserved hypothetical protein [Limnospira maxima CS-328]
MPSDLDRGIMKFKGADSPTVVIVSSLLILGSIGLLIWWALQTAYSF
>WP_011612333.1 hypothetical protein [Trichodesmium erythraeum]
MSDLDRGIMKFKGADTPRAIAISAILILGSIVFLLFWGLNTAYTVG
>WP_002736350.1 MULTISPECIES: hypothetical protein [Microcystis]
MSDLNRGIMKFEGADKPAVVAISSIIVIGSIIALILWAMKVAYI
>WP_002736350.1 MULTISPECIES: hypothetical protein [Microcystis]
MSDLNRGIMKFEGADKPAVVAISSIIVIGSIIALILWAMKVAYI
>WP_020862346.1 MULTISPECIES: hypothetical protein [unclassified Synechocystis]
MSDLNRGIMKFDGADKPFLVAVSAMLILGGIGALIIWALRVAYAVG
>WP_007312387.1 MULTISPECIES: hypothetical protein [Crocosphaera]
MSDLNRGIMKFEGADKPVLVAVSAFLVLGAITALIIWALKTAYVVG
>WP_009545892.1 hypothetical protein [Crocosphaera subtropica]
MSDLNRGIMKFEGADKPVLVAISAFLVLGAIIGLIIWALKAAYTVG
>WP_015123364.1 hypothetical protein [Synechococcus sp. PCC 6312]
MAADFDRGIMKFKGADSRPMVAISAVLVLGFIGLLIWWGLKTAYAFS
>WP_165442170.1 hypothetical protein [Thermosynechococcus vestitus]
MATDFNRGIMKFDGADSPAMIAISAVLILGFIAGLIWWALHTAYA
>ABB56523.1 hypothetical protein Synpcc7942_0491 [Synechococcus elongatus PCC 7942 = FACHB-805]
MSDLNRGIMKFQGADNPLAIGLSAVLILGSIGLLILWGLNAAYSF

## Sheet: NdhS
Supplementary Data 4. Sequence information for the OPS subunits used to construct the phylogenetic trees.
>WP_218081545.1 NAD(P)H dehydrogenase subunit NdhS [Anthocerotibacter panamensis]
MSAIRPGMPVQVTNPDDIYYGFEGQVQRLIDGRVAVIFMGGNWTKLVSFNPQDLQVLEKTKGKRS
>WP_287129948.1 NAD(P)H dehydrogenase subunit NdhS [Candidatus Cyanaurora vandensis]
MSPIRPGMPVKVINPDDIYYGFEGQVQKLIDGMVAVIFTGGNWIKLVSFKPKDLEVLEKTKGKRS
>WP_023172691.1 NAD(P)H dehydrogenase subunit NdhS [Gloeobacter kilaueensis]
MATDLRPGMPVKVVNSKDLYYGFEGQVQKVVDGFVGVIFAGGNWLKHVRFRPSDLEVVEARGKKRGKK
>WP_011141241.1 NAD(P)H dehydrogenase subunit NdhS [Gloeobacter violaceus]
MTPELRPGMPVKVINPRDLYYGFEGQIQKVVDGYVGVIFGGATWIKHVRFVPSDLTVIEPRGKKRGK
>WP_227498676.1 NAD(P)H dehydrogenase subunit NdhS [Synechococcus sp. PCC 7336]
MLLPGQPVKVINPNDTYFRFQGQVQRVVDGKAAVIFGGGNWEKIVTFNVDDLRVCQ
>WP_071453249.1 NAD(P)H dehydrogenase subunit NdhS [Gloeomargarita lithophora]
MSKSPLPILPGSPVRVVNPGDMYYGFQGQVQRITDGRAAVLFEGGNWDKLVTFWLKDLATADATTK
>WP_011429338.1 MULTISPECIES: NAD(P)H dehydrogenase subunit NdhS [unclassified Synechococcus]
MTATPSLLQELPPIYPGVAVRVINPNDTYYLFEGQVQRVTDDHAAVLFEGGNWDKLVTFRLSELEVVDKS
RR
>WP_011432364.1 MULTISPECIES: NAD(P)H dehydrogenase subunit NdhS [unclassified Synechococcus]
MNTTPTPTLLEALPPIYPGVAVRVINPNDTYYCFEGQVQRVTDNHAAVLFEGGNWDKLVTFRLTELEVVD
KSRP
>WP_019502732.1 NAD(P)H dehydrogenase subunit NdhS [Pseudanabaena sp. PCC 6802]
MSDTIFPGSAVRVVNQGDTYFGFEGQVQRITDGKVAVLFEGGNWDKLVSFRMSELEPVDATLSRNKGRKK
A
>WP_041429949.1 NAD(P)H dehydrogenase subunit NdhS [Synechococcus sp. PCC 7502]
MIFPGSAVRVSNVADTYYGFEGQVQRVSDGRVAVLFEGGNWDKLVSFRPTELELVDATLSRNKGRKK
>WP_009625349.1 MULTISPECIES: NAD(P)H dehydrogenase subunit NdhS [Pseudanabaena]
MQPIIFPGSAVRVVNEGDTYYGFQGQVQRVTDGRVAVIFGGGNWEKIVSFRANELELIDTTVSSKSKKK
>WP_015163684.1 NAD(P)H dehydrogenase subunit NdhS [Pseudanabaena sp. PCC 7367]
MSEITSEIIFPGSAVKVSNQGDTYYGFEGVVQRFSDGRVAVVFSGGNWEKIVAFRPDELTVMDATESRNK
GRKK
>WP_026730980.1 NAD(P)H dehydrogenase subunit NdhS [Fischerella sp. PCC 9605]
MILPGATVRVKNPKDTYYRYEGLVQRVSDGKVAVLFEGGNWDKLITFRLSELEPVETTAGRKKAK
>WP_010994830.1 MULTISPECIES: NAD(P)H dehydrogenase subunit NdhS [Nostocaceae]
MILPGATVRVKNPNDTYYRYEGLVQRVTDGKVAVIFEGGNWDKIITFRLSELELVEITAGKKKGK
>WP_006620769.1 MULTISPECIES: NAD(P)H dehydrogenase subunit NdhS [Limnospira]
MILPGSAVRVINADDTYYEFQGQVQRLADGKAAVLFEGGNWDKLVTFKLSELEAIDTTTGRKGK
>WP_011610911.1 NAD(P)H dehydrogenase subunit NdhS [Trichodesmium erythraeum]
MILPGVAVKVKNLGDTYYGFQGQVQRVSDGKAAVLFEGGNWDKLVTFKLSELEVVDATAGRKKK
>WP_002732940.1 MULTISPECIES: NAD(P)H dehydrogenase subunit NdhS [Microcystis]
MILPGSTVRVTNPDDTYYKFEGLAQRLSDGKVAVLFEGGNWDKLVTFNLSELEELIIAPAKGKK
>WP_002759298.1 MULTISPECIES: NAD(P)H dehydrogenase subunit NdhS [Microcystis]
MILPGSTVRVTNPDDTYYKFEGLAQRLSDGKVAVLFEGGNWDKLVTFNLSELEEVIIAPAKGKK
>WP_010873650.1 MULTISPECIES: NAD(P)H dehydrogenase subunit NdhS [Synechocystis]
MIFPGATVRVTNVDDTYYRFEGLVQRVSDGKAAVLFENGNWDKLVTFRLSELEAVKPI
>WP_007304908.1 MULTISPECIES: NAD(P)H dehydrogenase subunit NdhS [Crocosphaera]
MLILPGTTVKVTNPNDTYYKFEGLVQRVSDGKAAVLFEGGNWDKLITFQLSEIEPV
>WP_009546749.1 MULTISPECIES: NAD(P)H dehydrogenase subunit NdhS [Cyanophyceae]
MLILPGSTVRVTNPNDTYYRFEGLVQRVSDGKAAVLFEGGNWDKLVTFQLSEIEVV
>WP_041431386.1 NAD(P)H dehydrogenase subunit NdhS [Synechococcus sp. PCC 6312]
MILPGTIVKVINPGDTYYGFQGLVQRITDGKAAVLFEGGNWDKLVTFRLSELAPQELPKGKKK
>WP_011056483.1 photosynthetic/respiratory NAD(P)H-quinone oxidoreductase subunit S [Thermosynechococcus vestitus]
MIRPIADTYPLLPLSKAQMGQRQEIINSHKRLWDKTMATDLIMTILPGMTVKVTNPNDTYYQFQGIVQRI
TDGKVAVLFEGGNWDKLVTFQASELEPVVVTPKEKAKAKK
>ABB58287.1 conserved hypothetical protein [Synechococcus elongatus PCC 7942 = FACHB-805]
MILPGAVVRVTNPSDIYYGYQGYVQRLSRGKVAVLFEGGNWDKLVTFRLSEVAPA
>WP_050751551.1 MULTISPECIES: NAD(P)H dehydrogenase subunit NdhS [unclassified Synechococcus]
MAAADPSPADASPVAAPVLPGTTVVVRDVRSIYNGYRGFVQRISGSQAAVLFEGGNWDKLVTMPLKTLEA
S
>WP_015109734.1 MULTISPECIES: NAD(P)H dehydrogenase subunit NdhS [Synechococcales]
MASSPILPGSTVVVRDPRSIYNGYQGFVQRISGAMAAVLFEGGNWDKLVTVPLSTLEQA
>WP_011125912.1 MULTISPECIES: NAD(P)H dehydrogenase subunit NdhS [Prochlorococcus]
MNNSEGIILPGSSVKVNNPSSIYNGYKGFVQRIAENKAAVLFEGGNWDKLLTIPINELELV
>WP_011824560.1 NAD(P)H dehydrogenase subunit NdhS [Prochlorococcus marinus]
MTDPNDPILPGTTVTVNNQESIYNGYEGFVQRISGDKAAVLFEGGNWDKLLTLPLKDLTKS
>WP_011377239.1 MULTISPECIES: NAD(P)H dehydrogenase subunit NdhS [Prochlorococcus]
MELSNKPILPGSFVVVKDTNSIYRGYKGFVQRVTKRSAAVLFEGGNWDKLITFQLTNLEIL
>WP_041375244.1 NAD(P)H dehydrogenase subunit NdhS [Prochlorococcus marinus]
MGSVEAPILPGSNVVVNEIRSIYNGYSGCVQRISGDRAAVLFEGGNWDKLVTIPLKHLLLS
>WP_038005241.1 MULTISPECIES: NAD(P)H dehydrogenase subunit NdhS [unclassified Synechococcus]
MASAAPILPGATVTVVDQRSIYNGYTGFVQRISGDRAAVLFEGGNWDKLVTMPLRNLSAD
>WP_011127026.1 MULTISPECIES: NAD(P)H dehydrogenase subunit NdhS [Synechococcales]
MASAAAPILPGATVTVQDVTSIYNGYTGFVQRISGDRAAVLFEGGNWDKLVTMRLKDLQPA
>WP_009788389.1 NAD(P)H dehydrogenase subunit NdhS [Synechococcus sp. BL107]
MASAAAPILPGSTVTVQDVTSIYNGYTGFVQRISGDRAAVLFEGGNWDKLVTLRLKDLQAV
>CAK27039.1 Conserved hypothetical protein [Synechococcus sp. RCC307]
MVMILPGSTVRVSDGRSIYNGYQGFVQRISGDRAAVLFEGGNWDKLVTLPLKTLTEV
>WP_038542715.1 NAD(P)H dehydrogenase subunit NdhS [Synechococcus sp. KORDI-100]
MATTSTPILPGSTVTVEDACSIYNGYTGFVQRISGDRAAVLFEGGNWDKLVTLRLKDLKAS

## Sheet: NdhV
Supplementary Data 4. Sequence information for the OPS subunits used to construct the phylogenetic trees.
>WP_218080631.1 DUF2996 domain-containing protein [Anthocerotibacter panamensis]
MTAERPPKKTAAPVDLSEFLKSDLAPLLEKEMRAAGCADLQVEVGPNFITARWDAKDNSQFTLYFDEGTP
EGRKSLVYSRGGKGEVVQSFMPPERGFTKVDSTMIVALLLLKFSTTQTWIKSTAPSPSTTA
>WP_287129715.1 DUF2996 domain-containing protein [Candidatus Cyanaurora vandensis]
MTAERPPKKVAPVVNLPEFLSSDLGPALTNAMQGAGARDLQLSLGNDNLKAEWDLGREDYTFILYFDEETVEGRKTLVSSRQGKGEISEMFMPPERGFVKVDSATMVELLMLKFTTTLSWLTKPVVAVKGTP
>WP_023175605.1 DUF2996 domain-containing protein [Gloeobacter kilaueensis]
MPEDNQAPPPPAQNAAEPPAPPPVSEEPMRVDTPPEAEGVASEAAPKPPRPKPAAAAEGGEAPPARPARP
KPGEVPDKPLADYIQQDILPLLEKRMKAEGAGDIALSAGESDFTASWEGGNKTFTVYFDEGNLEGRKSIA
YNQVKSPGRVVQMFMPPERGFKGVDARQIVVMILQQFTSTLTWIKKTPAQPAAAGAGAKKPKK
>WP_011140876.1 DUF2996 domain-containing protein [Gloeobacter violaceus]
MPEENQAPPPAEAAATQTPESPTDTKAADATPAPDGEAPAPKPRPPRPRPAAASAEGDATEAAPAAAEGE
AAPARPPRPKPGDAPAKPLPQYIQEDILPLLEKRMKAEGAADVALTAGEADFTATWDNGNKTFTIYFDEG
NLEGRKTIAYNEVKSPGRVLQMFMPPERGFKGVDAKQIVVMILQQFTTTLTWIKKQPAAAGGGAAAKGKP
PRPERPAKSVAS
>WP_038026043.1 DUF2996 domain-containing protein [Synechococcus sp. PCC 7336]
MAEESKPVVSESKPAEDKTAKPSASQKPAAKKKKAKEPEKPFEQAIAEDVIPGTVAAFKARGVDDLELVF
EDSTLKGKFAGDRREFNVIFSEPELTASKAFTCTTDRAPISTVESFMIDERKAPAELIVFYIVQRIYAQQ
WI
>WP_099092492.1 DUF2996 domain-containing protein [Gloeomargarita lithophora]
MADAPQPTPEQEPIVQEAPKPAMAEAVTPAAKKATPEPPAAQPAAKAPAAKKAAPPKAPPIEAKPLPAFV
EEHFLPALTQALANISITNVSLLWVPELNQVRGAWAEGKHEFIITFAQGDLKGLKTFAYSSYGAPPSTLE
SFMIDERKITLDLLVFYTIQRLTAQKILVLN
>WP_011430884.1 MULTISPECIES: DUF2996 domain-containing protein [unclassified Synechococcus]
MSGEPTPAQETAVEKPARVEAANPAPKETDTAQASPKAAAKKPAKEEKPFEQLIAEDVIPATIAAFQKRG
VTDLQLRLEGKTLIGSFAGGKKQFSVLFAEGSLNGPKFFRCAIEGSPASTIESFMIDERRVDVPLFVFYL
LQRLYAQQWY
>WP_011432290.1 MULTISPECIES: DUF2996 domain-containing protein [unclassified Synechococcus]
MSGEPTPEAAAAEKPAEAAKPAAEDSPKAAAKKVAKEEKPFEQQITEEVIPAAIAAFQKRGVSDLELRLE
GKTLVGAFAGGKKQFSVLFAEGSLNGRKFFRCTTEGSPASTIESFMIDERRVDVNLFVFYLVQRLYAQQW
Y
>WP_019502187.1 DUF2996 domain-containing protein [Pseudanabaena sp. PCC 6802]
MAEETTPESKVKTGEKPKAKAKAEKVKEPTIEELPFAEFVGKHYVPALAKALQAKGIGDLDLKFEQSQVQ
GRWFNGLRSFTIYFTNQDINAQKAFSCADGGLKPSTIEPFLIDERKATLDLLVFGVVQRLNAQKWLMAN
>WP_015167155.1 DUF2996 domain-containing protein [Synechococcus sp. PCC 7502]
MSEEVTTANPVPEAKPKAKVEKVKQPTVEELPFSEFIANHYLPALAKAFANLGITDLNLQLEDLQIKGNW
KNQIRQFIIYFAKQDINGQKAFSCWDAGSQPSVIEPFLIDERKATLDLLVFAVVQRLNAQKWLAAN
>WP_009625406.1 MULTISPECIES: DUF2996 domain-containing protein [Pseudanabaena]
MSETVPTSEEPKVKPAAKPKAEKPPAIEELPFEEFINIHYLPALTKAFGKNGVTDLQLEFANFQVRGTWA
QGLRQFTVYFSKADLNAQKAFSCADAGRSPSTIEPFLIDERKAPLDLLVFGVIQRLTAQKWLQPN
>WP_015163387.1 DUF2996 domain-containing protein [Pseudanabaena sp. PCC 7367]
MAEEKTAKKAKPEKPPEPEELPFEQFINEHYLPSLAKALAEDGLSDLQLQFDNGQVRGKWLGNQRQFTVY
FAIPDIGGQKAFSCADRGFEPATIEPFMVDERKTTLDLLVFYVQQRLNGQKWLAPN
>WP_026735295.1 DUF2996 domain-containing protein [Fischerella sp. PCC 9605]
MAEQTNHNEAGEVAPSTVDKQAPTVAEQHAPSTDSPEATDIPTSSAPDPKAANPETNPNAAKTKTAPPKR
EKPAAAAKAADGEKPAAAAKAAKKEKAPAVEDKPFAEFIQQDYLPALQKALAKEGVKDLQLSFVKQNVPI
KGMEQLGESWQIVGNFPDGVRHFNLYFPDENIQGKKAFSCNEGKRPSTLESFLIDERKTTLDLLVYGLMQ
RLNGQKWLGRN
>WP_010997448.1 MULTISPECIES: DUF2996 domain-containing protein [Nostocaceae]
MADPTNQNQPGDTVPSTVDQKAPTVAEENAPSTSEPVATNLPTANTPDPEAANPKTNPNTAKPTAAAPKE
EKPAAAAKAAKKEKAPSVEDKPFVEFMEQDYLPALQKAITAEGVKDLQLSFAKQKLPIAGLSSAEEYWQV
IGSWQNGQRQFNVYFPDEDIQGKKGFSCNEGRRPSTLESFLIDERKITLDMLVSRLVYRLNGQKWLGRN
>WP_006622462.1 MULTISPECIES: DUF2996 domain-containing protein [Limnospira]
MSEEEKKKPAAKAKKEKPPAVEDKPFPEFIENHYIPAVKKALEEQGITDLDVALVKAKFPPSLQIAEDCW
QVTGSWEGGARKFNIYFPQEDIKGPKFFSWAANGTQPSAIEGFLGDERRITLDLLVFGVVQRLNAQKWLA
LN
>WP_011611440.1 DUF2996 domain-containing protein [Trichodesmium erythraeum]
MPEEQQKAKKTETKPAGGKVKPEKPPAVESKPFAEFVQQDYLPALQKALLEQGIDDLDLSLVKEKLPMIG
FSSSEECWQVVGKFKKGQRQFNIYFPKKDIKGPRAFSCADNGSKPATLEPFLIDERKITLKLLVFGVTQR
LNAQKWLSLN
>WP_002744846.1 MULTISPECIES: DUF2996 domain-containing protein [Microcystis]
MAEETTTPATPAAEAEKPAQPAAAKKPKEPTVEEKPFAEFIEQHFQPALAAALQKLGITDIKLSFKQDKI
PVQGFSNSPCWQLTGNWLGGMRQFSIYFLEEDINGKKAFSQAEGGAKPSTLESFMIDERKVSLDLLLFYT
LQRLNGQKWLTRN
>WP_002765891.1 MULTISPECIES: DUF2996 domain-containing protein [Microcystis]
MAEETTTPATPAAEAAKPAQPAAAKKPKEPTVEEKPFAEFIEQHFQPALAAALQKLGITDIKLSFKQDKI
PVQGFSSSPCWQLTGNWLEGMRQFSIYFLEENINGKKAFSQAEGGAQPSTLESFMIDERKVSLDLLLFYT
LQRLNGQKWLTRN
>WP_010873114.1 MULTISPECIES: DUF2996 domain-containing protein [unclassified Synechocystis]
MALIPFYVYGDRLPKLMTEAKAPAEKKAKPPAVEEKPFTEFINQDFLPALQSALGKIGLGPVALDFSKKP
IAIPGADNTPYWQVQGTWSGDRQISKQFNLYFFQEDIKGPKGFAYSVDNRPPSTLESFMIDERKVTLDLM
VLYTLQRLNGQKWLGGN
>WP_035824714.1 MULTISPECIES: DUF2996 domain-containing protein [Crocosphaera]
MAEETKPVAKKGKPPAIEKKPFTEFMEEHFTPTLKESLTKEGLNDIELSFTKAPVSIPGAISDEPCWQVI
GTWDKGKRQFNIYFPGEDIKGQKAFSYAVNGKPPSTIESFMIDERKVTLDLMVLYTLQRLNGQKWLTRN
>WP_009544934.1 DUF2996 domain-containing protein [Crocosphaera subtropica]
MAEETKPKAKKEKPPAIEEKPFTEFMEQHFTPTLKDSLKKQGLDDIELSFTKAPLSIPGATSDEPCWQVI
GTWNQGKRAFKLYFLEEDIKGQKAFSYAVNGKPPSTVESFMIDERKVTLDLMVLYTLQRLNGQKWLTRN
>WP_015123813.1 DUF2996 domain-containing protein [Synechococcus sp. PCC 6312]
MSEESVTPGTTEATPTTPVKKEKPPAVEAKPFAEFIQQDFLPALTHALQAKQVQNVSLAFTDGQIQGQWQ
PGQHQFNLYFLDEDIQGRKAFSETMGGVPSSTIEPFLCDERKVTLDLLVFGIVQRLNAQKWLGGN
>WP_231833810.1 DUF2996 domain-containing protein [Thermosynechococcus vestitus]
MVPCRSAMAEETPTQAPKKEKPPAIEDKPFAEFINEAFLPALKNALSAKVGDVTLRLEGNTVMGEWGKGM
YQFRLYFLEGNIQGPKVFVCSSGGIAPSTLEPFLGDERKVTLDLLVFGVMQRLNGQKWLGGN
>ABB57938.1 conserved hypothetical protein [Synechococcus elongatus PCC 7942 = FACHB-805]
MSEEQVVPTPEAAAKPAAKKEKPPALEDKPFKEFVQTDLLPAVQQALSDRGLADLDLQFVEAPLPVTGDR
CWQLQGSWAKGQRRFLLGFSEESLTAPKVFSLADGKATPATLEAFLGDERKITLPLLLNRILSRLNGQKW
LEQN
>WP_037980213.1 MULTISPECIES: DUF2996 domain-containing protein [unclassified Synechococcus]
MSDSASPAPNPVKVKPPAPEDKPFAEFIPQLFLPALLKEIEAFGGATPQLSFEQGAMPVVGSPCWLVMGS
FPGDRRFWLCFTEASISSAKTIALAEAGSEPSLLESFLIDEKKTTLALLISRVVSRLNSQKWLGPN
>WP_015108349.1 DUF2996 domain-containing protein [Cyanobium gracile]
MTETPSSTPDPVATTPEAKTPAPKANPPAPEDKPFEVFVPELLLPALVKEIEAYGGPAPELTFEQGAMPV
VGADCWMVKGRLPGERRFWLCFTRPDISSAKTIALTEGAGSPSLLESFLIDEKKMTLSLLVSRVVQRLNG
QKWLGPN
>WP_011125143.1 MULTISPECIES: DUF2996 domain-containing protein [Prochlorococcus]
MENNQDLSANNPPLSPEARKSSQLEGEKSLIKKKPPKLEEKPFEEFVNKHLIPEISNSLSSKGISLESII
LKKDQRPVVGGECWIVYGELLNGKRFWITFNSDDIKSTKNICLAESSSEAALLESFLIDEKKITLQLLTS
RFMQRLNGQKWLGDN
>WP_011823723.1 DUF2996 domain-containing protein [Prochlorococcus marinus]
MENQNPSNEIDSSKKVTRSQSDSLDKNEPASEGKKDLNTLDKPEKSSLLNSNAPAIAKKPVKPPKLEDKP
FKEFISNFLIPGLKASIEDKGTVVCEIKLIEGQRPVVGGNCWMVFCELSEQRKFWLCFSKDIITSDKTIL
LAESNSDPSIVESFLIDEKKTTLPLLISRVLQRLNGQKWIGVN
>WP_011376507.1 MULTISPECIES: DUF2996 domain-containing protein [Prochlorococcus]
MEENLEPNSEVNNETTNIPNKSNTEETKEPKSEKVLNMSENNANSPNNSVQKVDMKKENVIPAKSISKPQ
KELPIEKKPFQEFINIHLIPELIDEINQRGLEIKNINLKKTTRPIAGDKCWVINCEIKDTCDFWLSFEKE
DISSLKSISLSKPKQKPSIIESFLIDEKRITLKLIISRLLQRLNGQKLLGVN
>WP_011826087.1 DUF2996 domain-containing protein [Prochlorococcus marinus]
MNDNDNRVNPNADAEKPAEQKPTLENPVKTNPTEDQQEGAKPQSAKPPAAKVEDKPFETFIRDDFLPNIK
QALTERGMPPSTLELIQGNRPVVGDPCWMVCGEIPLGRRFWLCFASDSIASKKTISLAETGTEPSLLEPF
LIDEKKMTLILLRSRLLQRLNGQKWLTAN
>WP_006041516.1 MULTISPECIES: DUF2996 domain-containing protein [unclassified Synechococcus]
MSETPAKPKGTTKPAGEGKAKPAAKPKPEDKAFASFIQEDFLPSLSKALADRGHAPVSLSLSEGERPVVG
GLCWMVKGELSSERRFWLCFESDAITSGKTIALAESAAEPSLLESFLIDEKRMTLALLQSRLLQRLNGQK
WLGGN
>WP_011128064.1 DUF2996 domain-containing protein [Parasynechococcus marenigrum]
MSDTPDTASAAAQEDTKAAPKPKPKPPKPEDKPFPEFIDTLFIPAVSKQLEDNGIQADRLERVEGERPVV
GGSCPMVIGELPGGRRFWLCFGSADITSPKLIALAEAGSEPTLLESFLIDEKRMSLPLLVSRLLQRLNGQ
KWLGRN
>WP_009789819.1 DUF2996 domain-containing protein [Synechococcus sp. BL107]
MSEAPANKPAAKPKPPKPEDKPFPEFIDTLFLPAVAKQLLENGITADRLERIDGDRPVVGGRCPMVVGDL
PGGRRFWLCFAKEDISSGKVIALADPGSEPTLLESFLIDEKRMSLPLLVSRLLQRLNGQKWLGGN
>CAK28380.1 Conserved hypothetical protein [Synechococcus sp. RCC307]
MSDSAATPDKPTDQPQAAKAPPAKAKPPKPEDKPFAEFVPQLLMPALAKEIESYGGPAPALELEQAAMPV
VGETCWQIRGELPGDRRFWLCFTKDDIQAPKTFAIAESGAPPSLLESFLIDEKRITLALLVSRTVQRLNG
QKWLGPN
>WP_038544609.1 DUF2996 domain-containing protein [Synechococcus sp. KORDI-100]
MSETPAEAPKQAKPEGEAKPKPKPKAKPPKPEDKPFEIFMAEEFLPEISSQLKRYDLVPERLELVDGERP
VVGGACPMVVGELPGGRRFWLCFGSSDITSSKTITLADPGSEPTLLESFLIDEKRMSLALLVSRLMQRLN
GQKWLGGN
