# Supplementary material for: Genome-wide insights into the evolutionary history of conserved photosynthetic NDH-1 in cyanobacteria
Source: Front Plant Sci. 2025 Apr 15;16:1561629. doi: 10.3389/fpls.2025.1561629 (PMC12038448; doi:10.3389/fpls.2025.1561629)
Supplement: Supplementary file 6 [file Table5.xlsx]

## Sheet: NdhL
Supplementary Data 5. Raw data for the sequence alignment of OPS cpNDH-1 subunits in early-branching cyanobacteria.
NdhL in Synechococcus sp. PCC7336
Length=68
In Gloeobacter violaceus PCC 7421
Score E
Sequences producing significant alignments: (Bits) Value
NC_005125.1 Gloeobacter violaceus PCC 7421, complete sequence 24.3 1e+00
> NC_005125.1 Gloeobacter violaceus PCC 7421, complete sequence
Length=4659019
Score = 24.3 bits (51), Expect = 1e+00
Identities = 13/39 (33%), Positives = 20/39 (51%), Gaps = 1/39 (3%),
Frame = -2
Query 27 QLRWNVSSGWEKGLMFFLVFFCFPGTILLGPFLNFRPQQ 65
Q+ WNV + WE + +F FF G ++ RP+Q
Sbjct 3384714 QVPWNVQTVWEVMVYWFAAFFSA-GFLVSALVAGLRPEQ 3384601
In Gloeobacter kilaueensis JS1
Score E
Sequences producing significant alignments: (Bits) Value
CP003587.1 Gloeobacter kilaueensis JS1, complete genome 25.8 3e-01
> CP003587.1 Gloeobacter kilaueensis JS1, complete genome
Length=4724791
Score = 25.8 bits (55), Expect = 3e-01
Identities = 9/17 (53%), Positives = 11/17 (65%), Gaps = 0/17 (0%),
Frame = +3
Query 42 FFLVFFCFPGTILLGPF 58
FF+ F PG I+L PF
Sbjct 4696926 FFIQFLTLPGDIILDPF 4696976
In Anthocerotibacter panamensis C109
Score E
Sequences producing significant alignments: (Bits) Value
NZ_CP062698.1 Anthocerotibacter panamensis C109 chromosome, compl...22.3 5e+00
> NZ_CP062698.1 Anthocerotibacter panamensis C109 chromosome, complete genome
Length=4187797
Score = 22.3 bits (46), Expect = 5e+00
Identities = 9/22 (41%), Positives = 13/22 (59%), Gaps = 0/22 (0%),
Frame = +1
Query 44 LVFFCFPGTILLGPFLNFRPQQ 65
L+ FC P ++ GP F P+Q
Sbjct 1547461 LIQFCQPRNVVKGPGGEFAPRQ 1547526
In Candidatus Cyanaurora vandensis isolate LV9
Score E
Sequences producing significant alignments: (Bits) Value
JAAXLT010000189.1 MAG: Candidatus Cyanaurora vandensis isolate LV...23.9 1e+00
> JAAXLT010000189.1 MAG: Candidatus Cyanaurora vandensis isolate LV9 k99_660554, whole genome shotgun sequence
Length=16417
Score = 23.9 bits (50), Expect = 1e+00
Identities = 9/20 (45%), Positives = 12/20 (60%), Gaps = 0/20 (0%),
Frame = -3
Query 21 FAMYYLQLRWNVSSGWEKGL 40
F +L + +S GWEKGL
Sbjct 3764 FGNLFLTVMAEISGGWEKGL 3705

## Sheet: NdhM
Supplementary Data 5. Raw data for the sequence alignment of OPS cpNDH-1 subunits in early-branching cyanobacteria.
NdhM in Anthocerotibacter panamensis
Length=111
In Candidatus Sericytochromatia bacterium isolate MAG_89
Score E
Sequences producing significant alignments: (Bits) Value
JADMKE010000029.1 MAG: Candidatus Sericytochromatia bacterium iso...25.8 2e+00
> JADMKE010000029.1 MAG: Candidatus Sericytochromatia bacterium isolate MAG_89 NODE_57_length_258490_cov_19.624068, whole genome shotgun sequence
Length=258490
Score = 25.8 bits (55), Expect = 2e+00
Identities = 13/37 (35%), Positives = 21/37 (57%), Gaps = 1/37 (3%),
Frame = +1
Query 20 DRIPNDG-ILTLDIDPDNEFVWNESALQKVHGAFRQL 55
+ +P DG ++TLD DPD + E + HG+ +L
Sbjct 95344 EALPADGHLITLDTDPDTTAIAQEFWARSPHGSKIEL 95454
Score = 20.8 bits (42), Expect = 9e+01
Identities = 12/47 (26%), Positives = 25/47 (53%), Gaps = 1/47 (2%),
Frame = +3
Query 41 WNESALQKVHGAFRQLVEQAQGEDLTEYNLRRIGSDLEHLVRAMLQA 87
W E+ L K + + +E + + +EY+ + IG+ L+ A ++A
Sbjct 102645 WREANLNKTQASLKAELEWLKEKKASEYD-QTIGALLQAKDNAPVEA 102782
In Candidatus Sericytochromatia bacterium S15B-MN24 CBMW_12
Score E
Sequences producing significant alignments: (Bits) Value
DAZV01000026.1 MAG TPA_asm: Candidatus Sericytochromatia bacteriu...26.2 6e-01
> DAZV01000026.1 MAG TPA_asm: Candidatus Sericytochromatia bacterium S15B-MN24 CBMW_12 SRR636581.qc.1_paired_contig_173, whole genome shotgun sequence
Length=573184
Score = 26.2 bits (56), Expect = 6e-01
Identities = 19/66 (29%), Positives = 29/66 (44%), Gaps = 17/66 (26%),
Frame = +2
Query 26 GILTLDIDPDNEFVWNESALQKVHGAFRQLVEQAQGEDLTEYNLRRIGSDLEHLVRAMLQ 85
GI+ DI PDN + N + + K LT++ + R+ SDL + +
Sbjct 429116 GIVHRDIKPDN-IMMNSNGIVK----------------LTDFGVARVKSDLPSMTQTGTT 429244
Query 86 AGEIAY 91
G IAY
Sbjct 429245 LGTIAY 429262
In Candidatus Melainabacteria bacterium isolate Aved_18-Q3-R54-62_BATAC.358_cln
Score E
Sequences producing significant alignments: (Bits) Value
CP064963.1 MAG: Candidatus Melainabacteria bacterium isolate Aved...26.6 7e-01
> CP064963.1 MAG: Candidatus Melainabacteria bacterium isolate Aved_18-Q3-R54-62_BATAC.358_cln chromosome, complete genome
Length=5037910
Score = 26.6 bits (57), Expect = 7e-01
Identities = 17/59 (29%), Positives = 36/59 (61%), Gaps = 3/59 (5%),
Frame = -1
Query 46 QKVHGAFRQLVEQAQGEDLTEYNLRRIGS-DLEHLVRAMLQ-AGEIAYNLEHRVLNYSM 102
Q G+ ++E +G+DL+EY L+ G+ LE+ + +Q +G +AY +H++++ +
Sbjct 544999 QTQDGSPYMVMEYLEGQDLSEY-LKNDGAFSLENALAIAIQVSGALAYAHQHKIVHRDL 544826
In Candidatus Melainabacteria bacterium isolate BJP_IG3402_49_16
Score E
Sequences producing significant alignments: (Bits) Value
QKMZ01000015.1 MAG: Candidatus Melainabacteria bacterium isolate ...27.3 4e-01
> QKMZ01000015.1 MAG: Candidatus Melainabacteria bacterium isolate BJP_IG3402_49_16 bjp_ig3402_sc_2385_11_26_36, whole genome shotgun sequence
Length=801587
Score = 27.3 bits (59), Expect = 4e-01
Identities = 20/50 (40%), Positives = 26/50 (52%), Gaps = 7/50 (14%),
Frame = -3
Query 56 VEQAQGEDL------TEYNLRRIGSDLEHLV-RAMLQAGEIAYNLEHRVL 98
+EQ Q D T N R+GS L+H R+ LQ G + L+HRVL
Sbjct 129525 IEQNQNVDWSGISINTASNEARVGSALDHRTDRSGLQHGVLRSGLQHRVL 129376
In Candidatus Melainabacteria bacterium isolate LMEP_6097
Score E
Sequences producing significant alignments: (Bits) Value
DUDT01000020.1 MAG TPA_asm: Candidatus Melainabacteria bacterium ...23.1 4e+00
> DUDT01000020.1 MAG TPA_asm: Candidatus Melainabacteria bacterium isolate LMEP_6097 2582596414, whole genome shotgun sequence
Length=30893
Score = 23.1 bits (48), Expect = 4e+00
Identities = 15/35 (43%), Positives = 19/35 (54%), Gaps = 11/35 (31%),
Frame = +2
Query 78 HLVRAMLQAGEIAY---------NLEHRVLNYSMG 103
HLVRAML+A +AY NL+ +LN G
Sbjct 10769 HLVRAMLEA--VAYQVKDLISSLNLKETILNVDGG 10867
In Candidatus Melainabacteria bacterium MEL.A1
Score E
Sequences producing significant alignments: (Bits) Value
CP017245.1 Candidatus Melainabacteria bacterium MEL.A1 chromosome...23.9 2e+00
> CP017245.1 Candidatus Melainabacteria bacterium MEL.A1 chromosome, complete genome
Length=1867336
Score = 23.9 bits (50), Expect = 2e+00
Identities = 10/25 (40%), Positives = 13/25 (52%), Gaps = 0/25 (0%),
Frame = +1
Query 2 LMSTTRHIHIFAGEVVGEDRIPNDG 26
L + RH H F + + IPNDG
Sbjct 1151005 LDTIERHAHDFISKRLAPAEIPNDG 1151079
Score = 23.9 bits (50), Expect = 2e+00
Identities = 16/45 (36%), Positives = 21/45 (47%), Gaps = 7/45 (16%),
Frame = +2
Query 18 GEDRIPNDGILTLDIDPDNEFVWNESALQKVHGAFRQLVEQAQGE 62
G +RIPNDG L + N +ES + LVE QG+
Sbjct 1466333 GTERIPNDGSLNKTYNLGNLLSGDESLVI-------DLVEHKQGK 1466446
In Candidatus Melainabacteria bacterium isolate nC33
Score E
Sequences producing significant alignments: (Bits) Value
No hit
In Candidatus Melainabacteria bacterium RIFOXYA2_FULL_32_9
Score E
Sequences producing significant alignments: (Bits) Value
MFRQ01000060.1 MAG: Candidatus Melainabacteria bacterium RIFOXYA2...23.9 3e+00
> MFRQ01000060.1 MAG: Candidatus Melainabacteria bacterium RIFOXYA2_FULL_32_9 rifoxya2_full_scaffold_2184, whole genome shotgun sequence
Length=10476
Score = 23.9 bits (50), Expect = 3e+00
Identities = 12/34 (35%), Positives = 18/34 (53%), Gaps = 0/34 (0%),
Frame = -1
Query 77 EHLVRAMLQAGEIAYNLEHRVLNYSMGRPQVAPK 110
+ L + LQA EI Y + RV+ MG+ + K
Sbjct 3231 DRLEKTFLQAVEILYGCKGRVIVTGMGKSGIIGK 3130
In Candidatus Melainabacteria bacterium SSGW_16
Score E
Sequences producing significant alignments: (Bits) Value
DUDS01000035.1 MAG TPA_asm: Candidatus Melainabacteria bacterium ...24.3 2e+00
> DUDS01000035.1 MAG TPA_asm: Candidatus Melainabacteria bacterium SSGW_16 3300000574.qc.1_(paired)_contig_2554, whole genome shotgun sequence
Length=119014
Score = 24.3 bits (51), Expect = 2e+00
Identities = 8/18 (44%), Positives = 14/18 (78%), Gaps = 0/18 (0%),
Frame = +3
Query 20 DRIPNDGILTLDIDPDNE 37
D++ +DG + D+DPD+E
Sbjct 89319 DKVFSDGTIPTDMDPDDE 89372
In Candidatus Gastranaerophilales bacterium isolate metabat2_pooled_hifiasm.1023
Score E
Sequences producing significant alignments: (Bits) Value
No hit
In Candidatus Obscuribacterales bacterium isolate ACE_CYA3
Score E
Sequences producing significant alignments: (Bits) Value
JAHBVO010000002.1 MAG: Candidatus Obscuribacterales bacterium iso...25.8 2e+00
> JAHBVO010000002.1 MAG: Candidatus Obscuribacterales bacterium isolate ACE_CYA3 CYA3_2, whole genome shotgun sequence
Length=1795293
Score = 25.8 bits (55), Expect = 2e+00
Identities = 13/38 (34%), Positives = 22/38 (58%), Gaps = 0/38 (0%),
Frame = -2
Query 65 TEYNLRRIGSDLEHLVRAMLQAGEIAYNLEHRVLNYSM 102
T+ + R+GS+L +V L +G A RVL++S+
Sbjct 1082228 TDSSTSRLGSELSKIVSKRL*SGPFAT*FPRRVLSFSI 1082115
In Vampirovibrio chlorellavorus isolate NCIMB 11383
Score E
Sequences producing significant alignments: (Bits) Value
LAPX01000007.1 Vampirovibrio chlorellavorus isolate NCIMB 11383 c...26.6 4e-01
LAPX01000004.1 Vampirovibrio chlorellavorus isolate NCIMB 11383 c...25.0 1e+00
LAPX01000009.1 Vampirovibrio chlorellavorus isolate NCIMB 11383 c...24.6 2e+00
LAPX01000005.1 Vampirovibrio chlorellavorus isolate NCIMB 11383 c...23.9 4e+00
LAPX01000016.1 Vampirovibrio chlorellavorus isolate NCIMB 11383 c...22.7 7e+00
> LAPX01000007.1 Vampirovibrio chlorellavorus isolate NCIMB 11383 contig_7, whole genome shotgun sequence
Length=516037
Score = 26.6 bits (57), Expect = 4e-01
Identities = 10/33 (30%), Positives = 20/33 (61%), Gaps = 0/33 (0%),
Frame = +2
Query 69 LRRIGSDLEHLVRAMLQAGEIAYNLEHRVLNYS 101
L I DL+H +A + G++A+ + HR+ ++
Sbjct 501689 LSSINHDLDHFHQAFVSEGKLAHQMTHRLHRFN 501787

## Sheet: NdhN
Supplementary Data 5. Raw data for the sequence alignment of OPS cpNDH-1 subunits in early-branching cyanobacteria.
NdhN in Anthocerotibacter panamensis
Length=159
In Candidatus Sericytochromatia bacterium isolate MAG_89
Score E
Sequences producing significant alignments: (Bits) Value
JADMKE010000004.1 MAG: Candidatus Sericytochromatia bacterium iso...26.6 2e+00
> JADMKE010000004.1 MAG: Candidatus Sericytochromatia bacterium isolate MAG_89 NODE_7_length_560075_cov_19.663200, whole genome shotgun sequence
Length=560075
Score = 26.6 bits (57), Expect = 2e+00
Identities = 22/90 (24%), Positives = 41/90 (46%), Gaps = 8/90 (9%),
Frame = -2
Query 21 TQARSLALWAPPMGGFEG-----NYQRRVREAGYILLHMTARGLGDPARYLVEEHDVRPA 75
++ RS A + +G G NY+ ++ G +L+ T + LG ARY ++ +
Sbjct 18892 SETRSPAEYPGNLGNVTGRKTAANYKLKMTRGGSEILNTTWKALGGEARYDSDDASRQSV 18713
Query 76 HL--GKKDKRVYT-YPPLIQTHLASLPKGY 102
L + + V YP + A++P G+
Sbjct 18712 RLYPPRSSQAVNGFYPSYTWVNTAAIPAGF 18623
Score = 24.3 bits (51), Expect = 9e+00
Identities = 9/29 (31%), Positives = 15/29 (52%), Gaps = 0/29 (0%),
Frame = +3
Query 18 EELTQARSLALWAPPMGGFEGNYQRRVRE 46
+L +RSLA W P+ F ++ R+
Sbjct 244440 NKLAASRSLAWWRRPINDFYNDFSMDFRQ 244526
In Candidatus Sericytochromatia bacterium S15B-MN24 CBMW_12
Score E
Sequences producing significant alignments: (Bits) Value
DAZV01000041.1 MAG TPA_asm: Candidatus Sericytochromatia bacteriu...28.1 4e-01
> DAZV01000041.1 MAG TPA_asm: Candidatus Sericytochromatia bacterium S15B-MN24 CBMW_12 SRR636581.qc.1_paired_contig_487, whole genome shotgun sequence
Length=88543
Score = 28.1 bits (61), Expect = 4e-01
Identities = 23/59 (39%), Positives = 27/59 (46%), Gaps = 7/59 (12%),
Frame = -1
Query 25 SLALWAPPMGGFE----GNYQRRVREAGYILLHMTARGLGDP--ARYLVEEH-DVRPAH 76
SL L PP G G Y R + G L+H+ R L P R +VE H VRP H
Sbjct 48961 SLDLDRPPHRGVNRAVIGEYSRLPEDPGRRLVHLEQRRLPTPRVGRRIVESHVVVRPPH 48785
In Candidatus Melainabacteria bacterium isolate Aved_18-Q3-R54-62_BATAC.358_cln
Score E
Sequences producing significant alignments: (Bits) Value
CP064963.1 MAG: Candidatus Melainabacteria bacterium isolate Aved...27.7 5e-01
> CP064963.1 MAG: Candidatus Melainabacteria bacterium isolate Aved_18-Q3-R54-62_BATAC.358_cln chromosome, complete genome
Length=5037910
Score = 27.7 bits (60), Expect = 5e-01
Identities = 10/26 (38%), Positives = 17/26 (65%), Gaps = 0/26 (0%),
Frame = +2
Query 52 LHMTARGLGDPARYLVEEHDVRPAHL 77
LH +A+ D A++LVE+ + P H+
Sbjct 1681013 LHFSAKDAADFAKFLVEKANFAPDHV 1681090
In Candidatus Melainabacteria bacterium isolate BJP_IG3402_49_16
Score E
Sequences producing significant alignments: (Bits) Value
QKMZ01000006.1 MAG: Candidatus Melainabacteria bacterium isolate ...27.7 9e-01
> QKMZ01000006.1 MAG: Candidatus Melainabacteria bacterium isolate BJP_IG3402_49_16 bjp_ig3402_Sc_21_5_0_2_B, whole genome shotgun sequence
Length=1904584
Score = 27.7 bits (60), Expect = 9e-01
Identities = 15/44 (34%), Positives = 22/44 (50%), Gaps = 0/44 (0%),
Frame = +1
Query 9 FVGNGKTFVEELTQARSLALWAPPMGGFEGNYQRRVREAGYILL 52
FVG+ F ++LT+ L W + G N+QR A +LL
Sbjct 1682116 FVGDIAGFFKKLTRCCVLRAWIFRIYGAAWNFQRNFFNAVTVLL 1682247
In Candidatus Melainabacteria bacterium isolate LMEP_6097
Score E
Sequences producing significant alignments: (Bits) Value
DUDT01000014.1 MAG TPA_asm: Candidatus Melainabacteria bacterium ...25.0 2e+00
> DUDT01000014.1 MAG TPA_asm: Candidatus Melainabacteria bacterium isolate LMEP_6097 2582596408, whole genome shotgun sequence
Length=351327
Score = 25.0 bits (53), Expect = 2e+00
Identities = 19/66 (29%), Positives = 34/66 (52%), Gaps = 2/66 (3%),
Frame = -3
Query 21 TQARSLALWAPPMGGFEGNYQRRVREAGYILLHMTARG-LGDPARYLVEEHDVR-PAHLG 78
TQA++ ++ + +G +G +REA LL + L AR +V+ ++ P L
Sbjct 49003 TQAKAFSVVSEVLGDLKGKISPDLREAVLNLLDPSVNNDLDKKARKVVDFIEIAGPQELV 48824
Query 79 KKDKRV 84
KK+ R+
Sbjct 48823 KKNSRL 48806
In Candidatus Melainabacteria bacterium MEL.A1
Score E
Sequences producing significant alignments: (Bits) Value
CP017245.1 Candidatus Melainabacteria bacterium MEL.A1 chromosome...25.0 2e+00
> CP017245.1 Candidatus Melainabacteria bacterium MEL.A1 chromosome, complete genome
Length=1867336
Score = 25.0 bits (53), Expect = 2e+00
Identities = 13/43 (30%), Positives = 23/43 (53%), Gaps = 1/43 (2%),
Frame = +2
Query 52 LHMTARGLGDPARYLVEEHDVRPAHLGKKDKRV-YTYPPLIQT 93
L T + + +PAR+ + HD + K + + Y+Y LI+T
Sbjct 581621 LFSTNKVVSEPARFFLS*HDYFYSFFRKTFEHLFYSYLSLIKT 581749
In Candidatus Melainabacteria bacterium isolate nC33
Score E
Sequences producing significant alignments: (Bits) Value
No hit
In Candidatus Melainabacteria bacterium RIFOXYA2_FULL_32_9
Score E
Sequences producing significant alignments: (Bits) Value
MFRQ01000057.1 MAG: Candidatus Melainabacteria bacterium RIFOXYA2...25.4 2e+00
> MFRQ01000057.1 MAG: Candidatus Melainabacteria bacterium RIFOXYA2_FULL_32_9 rifoxya2_full_scaffold_2149, whole genome shotgun sequence
Length=11008
Score = 25.4 bits (54), Expect = 2e+00
Identities = 14/43 (33%), Positives = 20/43 (47%), Gaps = 2/43 (5%),
Frame = -1
Query 5 VNYPFVGNGKTFVEELTQARSLALWAPPMGGFEGNYQRRVREA 47
VNY F+ K EE+ + WA G + G Y V+E+
Sbjct 10372 VNYIFIS--KEEFEEMIEKDEFLEWAVFAGNYYGTYANIVQES 10250
In Candidatus Melainabacteria bacterium SSGW_16
Score E
Sequences producing significant alignments: (Bits) Value
LAPX01000009.1 Vampirovibrio chlorellavorus isolate NCIMB 11383 c...26.6 9e-01
> LAPX01000009.1 Vampirovibrio chlorellavorus isolate NCIMB 11383 contig_9, whole genome shotgun sequence
Length=204646
Score = 26.6 bits (57), Expect = 9e-01
Identities = 26/74 (35%), Positives = 33/74 (45%), Gaps = 14/74 (19%),
Frame = -1
Query 6 NYPFVGNGKTFVEELTQARSLALWAPPMGGFEGNYQRRVREAGYILLHMTARGLGDPARY 65
NY FVG G R+ W P G GN+QR+ AG LLH R G R+
Sbjct 43543 NYHFVGRG--------HWRASGAW-PCRGHSRGNFQRQTLFAGARLLHPQRR-RGLYQRH 43394
Query 66 LVEEH----DVRPA 75
+ +H D+ PA
Sbjct 43393 FMGQHGQSADL*PA 43352
In Candidatus Gastranaerophilales bacterium isolate metabat2_pooled_hifiasm.1023
Score E
Sequences producing significant alignments: (Bits) Value
OZ006972.1 MAG: Candidatus Gastranaerophilales bacterium isolate ...24.6 3e+00
> OZ006972.1 MAG: Candidatus Gastranaerophilales bacterium isolate metabat2_pooled_hifiasm.1023 MAG genome assembly, chromosome: 1
Length=2236968
Score = 24.6 bits (52), Expect = 3e+00
Identities = 22/75 (29%), Positives = 33/75 (44%), Gaps = 6/75 (8%),
Frame = -2
Query 54 MTARGLGDPARYLVEEHD-VRPAHLGKKDKRVYTYPPLIQTHLASLPKGYQGLLLWLIEG 112
M RGL D L +++ RPA G+ KR+Y + L L G L E
Sbjct 1431737 MLRRGLIDGLNALAADNNPERPAFRGENHKRIYE---AVGKSLKDLAHG--TYLKKNFEN 1431573
Query 113 KILAAQELEYLVELA 127
L +E+ +L+ +A
Sbjct 1431572 DALGTKEIHWLINIA 1431528
In Candidatus Obscuribacterales bacterium isolate ACE_CYA3
Score E
Sequences producing significant alignments: (Bits) Value
JAHBVO010000001.1 MAG: Candidatus Obscuribacterales bacterium iso...26.2 3e+00
> JAHBVO010000001.1 MAG: Candidatus Obscuribacterales bacterium isolate ACE_CYA3 CYA3_1, whole genome shotgun sequence
Length=2422259
Score = 26.2 bits (56), Expect = 3e+00
Identities = 14/48 (29%), Positives = 24/48 (50%), Gaps = 1/48 (2%),
Frame = -3
Query 84 VYTYPPLIQTHLASLPKGYQGLLLW-LIEGKILAAQELEYLVELAQRE 130
+Y PL+ + +P ++ LLLW + G + A L ++ QRE
Sbjct 2169570 IYGLSPLVSSRQQPIPMKWRALLLWGGLRGSLCMAMALSLPMDFPQRE 2169427
In Vampirovibrio chlorellavorus isolate NCIMB 11383
Score E
Sequences producing significant alignments: (Bits) Value
LAPX01000009.1 Vampirovibrio chlorellavorus isolate NCIMB 11383 c...26.6 9e-01
> LAPX01000009.1 Vampirovibrio chlorellavorus isolate NCIMB 11383 contig_9, whole genome shotgun sequence
Length=204646
Score = 26.6 bits (57), Expect = 9e-01
Identities = 26/74 (35%), Positives = 33/74 (45%), Gaps = 14/74 (19%),
Frame = -1
Query 6 NYPFVGNGKTFVEELTQARSLALWAPPMGGFEGNYQRRVREAGYILLHMTARGLGDPARY 65
NY FVG G R+ W P G GN+QR+ AG LLH R G R+
Sbjct 43543 NYHFVGRG--------HWRASGAW-PCRGHSRGNFQRQTLFAGARLLHPQRR-RGLYQRH 43394
Query 66 LVEEH----DVRPA 75
+ +H D+ PA
Sbjct 43393 FMGQHGQSADL*PA 43352

## Sheet: NdhO
Supplementary Data 5. Raw data for the sequence alignment of OPS cpNDH-1 subunits in early-branching cyanobacteria.
NdhO in Anthocerotibacter panamensis
Length=70
In Candidatus Sericytochromatia bacterium isolate MAG_89
Score E
Sequences producing significant alignments: (Bits) Value
JADMKE010000054.1 MAG: Candidatus Sericytochromatia bacterium iso...24.6 1e+00
> JADMKE010000054.1 MAG: Candidatus Sericytochromatia bacterium isolate MAG_89 NODE_409_length_76059_cov_20.219962, whole genome shotgun sequence
Length=76059
Score = 24.6 bits (52), Expect = 1e+00
Identities = 10/21 (48%), Positives = 13/21 (62%), Gaps = 0/21 (0%),
Frame = -1
Query 22 LANDTRWPEYIFQTPGEVQEI 42
L N T +PE + Q P EVQ +
Sbjct 10476 LLNFTDYPELLLQIPDEVQSL 10414
Score = 19.6 bits (39), Expect = 7e+01
Identities = 6/25 (24%), Positives = 12/25 (48%), Gaps = 0/25 (0%),
Frame = +2
Query 28 WPEYIFQTPGEVQEIRGDYAFVKFG 52
WP + ++ G ++ +YA G
Sbjct 30335 WPGFEYRVHGHHHHLKSEYASAVIG 30409
In Candidatus Sericytochromatia bacterium S15B-MN24 CBMW_12
Score E
Sequences producing significant alignments: (Bits) Value
DAZV01000012.1 MAG TPA_asm: Candidatus Sericytochromatia bacteriu...23.5 2e+00
> DAZV01000012.1 MAG TPA_asm: Candidatus Sericytochromatia bacterium S15B-MN24 CBMW_12 SRR636581.qc.1_paired_contig_12787, whole genome shotgun sequence
Length=37824
Score = 23.5 bits (49), Expect = 2e+00
Identities = 9/22 (41%), Positives = 11/22 (50%), Gaps = 0/22 (0%),
Frame = +2
Query 36 PGEVQEIRGDYAFVKFGAVPTP 57
PG + RGD + GA P P
Sbjct 19529 PGRCRSCRGDRWRRRSGANPAP 19594
In Candidatus Melainabacteria bacterium isolate Aved_18-Q3-R54-62_BATAC.358_cln
Score E
Sequences producing significant alignments: (Bits) Value
CP064963.1 MAG: Candidatus Melainabacteria bacterium isolate Aved...24.3 1e+00
> CP064963.1 MAG: Candidatus Melainabacteria bacterium isolate Aved_18-Q3-R54-62_BATAC.358_cln chromosome, complete genome
Length=5037910
Score = 24.3 bits (51), Expect = 1e+00
Identities = 10/35 (29%), Positives = 21/35 (60%), Gaps = 0/35 (0%),
Frame = -3
Query 20 VALANDTRWPEYIFQTPGEVQEIRGDYAFVKFGAV 54
V +A++T Y+ PG++ ++ G+Y + K G +
Sbjct 4780346 VLIAHNTNLGSYLSIQPGDMVDVSGEYIWNKKGGL 4780242
In Candidatus Melainabacteria bacterium isolate BJP_IG3402_49_16
Score E
Sequences producing significant alignments: (Bits) Value
LAPX01000004.1 Vampirovibrio chlorellavorus isolate NCIMB 11383 c...23.1 2e+00
> LAPX01000004.1 Vampirovibrio chlorellavorus isolate NCIMB 11383 contig_4, whole genome shotgun sequence
Length=615297
Score = 23.1 bits (48), Expect = 2e+00
Identities = 9/19 (47%), Positives = 11/19 (58%), Gaps = 0/19 (0%),
Frame = -2
Query 33 FQTPGEVQEIRGDYAFVKF 51
F G E+RGD AF+K
Sbjct 287123 FHALGVGDEVRGDVAFIKL 287067
In Candidatus Melainabacteria bacterium isolate LMEP_6097
Score E
Sequences producing significant alignments: (Bits) Value
DUDT01000016.1 MAG TPA_asm: Candidatus Melainabacteria bacterium ...28.9 1e-02
> DUDT01000016.1 MAG TPA_asm: Candidatus Melainabacteria bacterium isolate LMEP_6097 2582596410, whole genome shotgun sequence
Length=72844
Score = 28.9 bits (63), Expect = 1e-02
Identities = 16/49 (33%), Positives = 23/49 (47%), Gaps = 7/49 (14%),
Frame = +2
Query 14 DSLTGDVALANDTRWPEYIFQTPG-------EVQEIRGDYAFVKFGAVP 55
D + D+AL N+ P+YIF + G + IR V F +VP
Sbjct 1655 DKVFNDIALINNAEKPDYIFLSAGANICIDLAISYIRDGGTIVVFSSVP 1801
In Candidatus Melainabacteria bacterium MEL.A1
Score E
Sequences producing significant alignments: (Bits) Value
CP017245.1 Candidatus Melainabacteria bacterium MEL.A1 chromosome...25.4 2e-01
> CP017245.1 Candidatus Melainabacteria bacterium MEL.A1 chromosome, complete genome
Length=1867336
Score = 25.4 bits (54), Expect = 2e-01
Identities = 10/28 (36%), Positives = 17/28 (61%), Gaps = 2/28 (7%),
Frame = +2
Query 15 SLTGDVALANDTRWPEYIFQTPGEVQEI 42
S G + A +++PEY+F TP + + I
Sbjct 1262387 SFIGGINFA--SKFPEYVFNTPSKSKRI 1262464
In Candidatus Melainabacteria bacterium isolate nC33
Score E
Sequences producing significant alignments: (Bits) Value
CP091731.1 MAG: Candidatus Melainabacteria bacterium isolate nC33...23.5 1e+00
> CP091731.1 MAG: Candidatus Melainabacteria bacterium isolate nC33_lr_bin.1.fa chromosome
Length=1996996
Score = 23.5 bits (49), Expect = 1e+00
Identities = 12/36 (33%), Positives = 18/36 (50%), Gaps = 0/36 (0%),
Frame = -3
Query 1 MPIKKGGFVVAKRDSLTGDVALANDTRWPEYIFQTP 36
+P + GGF V + D L +++PE QTP
Sbjct 1943168 VPAEVGGFTVREAGVFDKDNHLLVISKFPETFKQTP 1943061
In Candidatus Melainabacteria bacterium RIFOXYA2_FULL_32_9
Score E
Sequences producing significant alignments: (Bits) Value
MFRQ01000159.1 MAG: Candidatus Melainabacteria bacterium RIFOXYA2...23.1 2e+00
> MFRQ01000159.1 MAG: Candidatus Melainabacteria bacterium RIFOXYA2_FULL_32_9 rifoxya2_full_scaffold_789, whole genome shotgun sequence
Length=23098
Score = 23.1 bits (48), Expect = 2e+00
Identities = 9/31 (29%), Positives = 18/31 (58%), Gaps = 0/31 (0%),
Frame = -3
Query 1 MPIKKGGFVVAKRDSLTGDVALANDTRWPEY 31
+P F+ A+R+S TG+++ + P+Y
Sbjct 22649 LPASTTSFLYAERNSGTGELSYGSTLVAPQY 22557
In Candidatus Melainabacteria bacterium SSGW_16
Score E
Sequences producing significant alignments: (Bits) Value
DUDS01000032.1 MAG TPA_asm: Candidatus Melainabacteria bacterium ...28.1 3e-02
> DUDS01000032.1 MAG TPA_asm: Candidatus Melainabacteria bacterium SSGW_16 3300000574.qc.1_(paired)_contig_2338, whole genome shotgun sequence
Length=172566
Score = 28.1 bits (61), Expect = 3e-02
Identities = 17/45 (38%), Positives = 22/45 (49%), Gaps = 2/45 (4%),
Frame = -2
Query 9 VVAKRDSLTGDVALANDTRWPEYIF--QTPGEVQEIRGDYAFVKF 51
VVA++ L A TRWP IF T E +I GDY + +
Sbjct 111782 VVARKRDLGTTTADEIMTRWPMTIFPETTCKEALDIMGDYGYRRL 111648
In Candidatus Gastranaerophilales bacterium isolate metabat2_pooled_hifiasm.1023
Score E
Sequences producing significant alignments: (Bits) Value
OZ006972.1 MAG: Candidatus Gastranaerophilales bacterium isolate ...25.8 2e-01
> OZ006972.1 MAG: Candidatus Gastranaerophilales bacterium isolate metabat2_pooled_hifiasm.1023 MAG genome assembly, chromosome: 1
Length=2236968
Score = 25.8 bits (55), Expect = 2e-01
Identities = 10/15 (67%), Positives = 11/15 (73%), Gaps = 0/15 (0%),
Frame = -1
Query 37 GEVQEIRGDYAFVKF 51
GEV+EI DY VKF
Sbjct 1468374 GEVREINNDYVLVKF 1468330
In Candidatus Obscuribacterales bacterium isolate ACE_CYA3
Score E
Sequences producing significant alignments: (Bits) Value
JAHBVO010000006.1 MAG: Candidatus Obscuribacterales bacterium iso...26.2 4e-01
> JAHBVO010000006.1 MAG: Candidatus Obscuribacterales bacterium isolate ACE_CYA3 CYA3_6, whole genome shotgun sequence
Length=669635
Score = 26.2 bits (56), Expect = 4e-01
Identities = 11/22 (50%), Positives = 12/22 (55%), Gaps = 0/22 (0%),
Frame = +2
Query 27 RWPEYIFQTPGEVQEIRGDYAF 48
RW QTPG +IRGD F
Sbjct 631643 RWTHRAAQTPGLAFQIRGDATF 631708
In Vampirovibrio chlorellavorus isolate NCIMB 11383
Score E
Sequences producing significant alignments: (Bits) Value
LAPX01000004.1 Vampirovibrio chlorellavorus isolate NCIMB 11383 c...23.1 2e+00
> LAPX01000004.1 Vampirovibrio chlorellavorus isolate NCIMB 11383 contig_4, whole genome shotgun sequence
Length=615297
Score = 23.1 bits (48), Expect = 2e+00
Identities = 9/19 (47%), Positives = 11/19 (58%), Gaps = 0/19 (0%),
Frame = -2
Query 33 FQTPGEVQEIRGDYAFVKF 51
F G E+RGD AF+K
Sbjct 287123 FHALGVGDEVRGDVAFIKL 287067

## Sheet: NdhP
Supplementary Data 5. Raw data for the sequence alignment of OPS cpNDH-1 subunits in early-branching cyanobacteria.
NdhP in Anthocerotibacter panamensis
Length=45
In Candidatus Sericytochromatia bacterium isolate MAG_89
Score E
Sequences producing significant alignments: (Bits) Value
JADMKE010000004.1 MAG: Candidatus Sericytochromatia bacterium iso...23.5 1e+00
JADMKE010000006.1 MAG: Candidatus Sericytochromatia bacterium iso...23.1 2e+00
> JADMKE010000004.1 MAG: Candidatus Sericytochromatia bacterium isolate MAG_89 NODE_7_length_560075_cov_19.663200, whole genome shotgun sequence
Length=560075
Score = 23.5 bits (49), Expect = 1e+00
Identities = 10/20 (50%), Positives = 11/20 (55%), Gaps = 0/20 (0%),
Frame = +1
Query 23 SRGGFYNSEHYTGNGSAHGV 42
SRG FY SEH+ H V
Sbjct 24502 SRGQFYGSEHWEEVERKHAV 24561
In Candidatus Sericytochromatia bacterium S15B-MN24 CBMW_12
Score E
Sequences producing significant alignments: (Bits) Value
DAZV01000037.1 MAG TPA_asm: Candidatus Sericytochromatia bacteriu...22.7 1e+00
> DAZV01000037.1 MAG TPA_asm: Candidatus Sericytochromatia bacterium S15B-MN24 CBMW_12 SRR636581.qc.1_paired_contig_237, whole genome shotgun sequence
Length=116542
Score = 22.7 bits (47), Expect = 1e+00
Identities = 7/17 (41%), Positives = 11/17 (65%), Gaps = 0/17 (0%),
Frame = +2
Query 27 FYNSEHYTGNGSAHGVT 43
Y+ EH+ G G +G+T
Sbjct 40748 LYHHEHWDGTGYPYGIT 40798
In Candidatus Melainabacteria bacterium isolate Aved_18-Q3-R54-62_BATAC.358_cln
Score E
Sequences producing significant alignments: (Bits) Value
No hit
In Candidatus Melainabacteria bacterium isolate BJP_IG3402_49_16
Score E
Sequences producing significant alignments: (Bits) Value
QKMZ01000006.1 MAG: Candidatus Melainabacteria bacterium isolate ...21.9 4e+00
> QKMZ01000006.1 MAG: Candidatus Melainabacteria bacterium isolate BJP_IG3402_49_16 bjp_ig3402_Sc_21_5_0_2_B, whole genome shotgun sequence
Length=1904584
Score = 21.9 bits (45), Expect = 4e+00
Identities = 9/17 (53%), Positives = 11/17 (65%), Gaps = 0/17 (0%),
Frame = +1
Query 29 NSEHYTGNGSAHGVTEE 45
NS H G+GS+HG E
Sbjct 1748464 NSRHEPGDGSSHGSDER 1748514
In Candidatus Melainabacteria bacterium isolate LMEP_6097
Score E
Sequences producing significant alignments: (Bits) Value
No hit
In Candidatus Melainabacteria bacterium MEL.A1
Score E
Sequences producing significant alignments: (Bits) Value
No hit
In Candidatus Melainabacteria bacterium isolate nC33
Score E
Sequences producing significant alignments: (Bits) Value
CP091731.1 MAG: Candidatus Melainabacteria bacterium isolate nC33...19.6 8e+00
> CP091731.1 MAG: Candidatus Melainabacteria bacterium isolate nC33_lr_bin.1.fa chromosome
Length=1996996
Score = 19.6 bits (39), Expect = 8e+00
Identities = 6/12 (50%), Positives = 10/12 (83%), Gaps = 0/12 (0%),
Frame = -1
Query 23 SRGGFYNSEHYT 34
++GG Y+ +HYT
Sbjct 1937317 NKGGLYDRKHYT 1937282
In Candidatus Melainabacteria bacterium RIFOXYA2_FULL_32_9
Score E
Sequences producing significant alignments: (Bits) Value
MFRQ01000031.1 MAG: Candidatus Melainabacteria bacterium RIFOXYA2...21.6 3e+00
MFRQ01000167.1 MAG: Candidatus Melainabacteria bacterium RIFOXYA2...20.0 8e+00
> MFRQ01000031.1 MAG: Candidatus Melainabacteria bacterium RIFOXYA2_FULL_32_9 rifoxya2_full_scaffold_15890, whole genome shotgun sequence
Length=5292
Score = 21.6 bits (44), Expect = 3e+00
Identities = 10/20 (50%), Positives = 13/20 (65%), Gaps = 0/20 (0%),
Frame = -3
Query 23 SRGGFYNSEHYTGNGSAHGV 42
SRGGFY + Y+G G + V
Sbjct 1426 SRGGFYVAYSYSGWGIVYLV 1367
In Candidatus Melainabacteria bacterium SSGW_16
Score E
Sequences producing significant alignments: (Bits) Value
DUDS01000004.1 MAG TPA_asm: Candidatus Melainabacteria bacterium ...20.8 4e+00
DUDS01000039.1 MAG TPA_asm: Candidatus Melainabacteria bacterium ...20.0 7e+00
> DUDS01000004.1 MAG TPA_asm: Candidatus Melainabacteria bacterium SSGW_16 3300000574.qc.1_(paired)_contig_8650, whole genome shotgun sequence
Length=41539
Score = 20.8 bits (42), Expect = 4e+00
Identities = 7/13 (54%), Positives = 10/13 (77%), Gaps = 0/13 (0%),
Frame = -1
Query 32 HYTGNGSAHGVTE 44
H TG+G+A +TE
Sbjct 5599 HETGDGAARAITE 5561
In Candidatus Gastranaerophilales bacterium isolate metabat2_pooled_hifiasm.1023
Score E
Sequences producing significant alignments: (Bits) Value
OZ006972.1 MAG: Candidatus Gastranaerophilales bacterium isolate ...20.8 3e+00
> OZ006972.1 MAG: Candidatus Gastranaerophilales bacterium isolate metabat2_pooled_hifiasm.1023 MAG genome assembly, chromosome: 1
Length=2236968
Score = 20.8 bits (42), Expect = 3e+00
Identities = 7/12 (58%), Positives = 10/12 (83%), Gaps = 0/12 (0%),
Frame = -1
Query 33 YTGNGSAHGVTE 44
+ GNG+AH +TE
Sbjct 368259 HPGNGAAHYITE 368224
In Candidatus Obscuribacterales bacterium isolate ACE_CYA3
Score E
Sequences producing significant alignments: (Bits) Value
JAHBVO010000003.1 MAG: Candidatus Obscuribacterales bacterium iso...21.6 6e+00
> JAHBVO010000003.1 MAG: Candidatus Obscuribacterales bacterium isolate ACE_CYA3 CYA3_3, whole genome shotgun sequence
Length=1247582
Score = 21.6 bits (44), Expect = 6e+00
Identities = 6/12 (50%), Positives = 10/12 (83%), Gaps = 0/12 (0%),
Frame = -2
Query 24 RGGFYNSEHYTG 35
+GGF N +H++G
Sbjct 1030912 QGGFANPQHFSG 1030877
In Vampirovibrio chlorellavorus isolate NCIMB 11383
Score E
Sequences producing significant alignments: (Bits) Value
LAPX01000004.1 Vampirovibrio chlorellavorus isolate NCIMB 11383 c...25.0 2e-01
> LAPX01000004.1 Vampirovibrio chlorellavorus isolate NCIMB 11383 contig_4, whole genome shotgun sequence
Length=615297
Score = 25.0 bits (53), Expect = 2e-01
Identities = 10/17 (59%), Positives = 14/17 (82%), Gaps = 0/17 (0%),
Frame = +3
Query 23 SRGGFYNSEHYTGNGSA 39
+R G Y+S+H+ GNGSA
Sbjct 140496 NRCGLYDSDHFYGNGSA 140546
Score = 21.6 bits (44), Expect = 3e+00
Identities = 8/13 (62%), Positives = 9/13 (69%), Gaps = 0/13 (0%),
Frame = -1
Query 29 NSEHYTGNGSAHG 41
N+ HY G G AHG
Sbjct 167151 NARHYAGEGLAHG 167113

## Sheet: NdhQ
Supplementary Data 5. Raw data for the sequence alignment of OPS cpNDH-1 subunits in early-branching cyanobacteria.
NdhQ in Synechococcus sp. PCC7336
Length=45
In Gloeobacter violaceus PCC 7421
Score E
Sequences producing significant alignments: (Bits) Value
NC_005125.1 Gloeobacter violaceus PCC 7421, complete sequence 22.7 1e+00
> NC_005125.1 Gloeobacter violaceus PCC 7421, complete sequence
Length=4659019
Score = 22.7 bits (47), Expect = 1e+00
Identities = 9/18 (50%), Positives = 13/18 (72%), Gaps = 0/18 (0%),
Frame = +2
Query 5 NRGIVKFQGADSPIAIAI 22
+RGI F G D+P+ IA+
Sbjct 2625356 DRGIGDFPGRDNPMRIAV 2625409
Score = 22.7 bits (47), Expect = 2e+00
Identities = 8/25 (32%), Positives = 15/25 (60%), Gaps = 0/25 (0%),
Frame = +3
Query 17 PIAIAISTSIVLGVVGTLIWWALNY 41
P+ + + LGV G+L+W A ++
Sbjct 3658455 PVLALGAYRLALGVAGSLVWDAFDF 3658529
In Gloeobacter kilaueensis JS1
Score E
Sequences producing significant alignments: (Bits) Value
CP003587.1 Gloeobacter kilaueensis JS1, complete genome 21.6 4e+00
> CP003587.1 Gloeobacter kilaueensis JS1, complete genome
Length=4724791
Score = 21.6 bits (44), Expect = 4e+00
Identities = 4/20 (20%), Positives = 12/20 (60%), Gaps = 0/20 (0%),
Frame = +1
Query 18 IAIAISTSIVLGVVGTLIWW 37
+ + ++ + +VG ++WW
Sbjct 399958 VGFVLHNALPIAIVGGIVWW 400017
In Anthocerotibacter panamensis C109
Score E
Sequences producing significant alignments: (Bits) Value
NZ_CP062698.1 Anthocerotibacter panamensis C109 chromosome, compl...21.9 2e+00
> NZ_CP062698.1 Anthocerotibacter panamensis C109 chromosome, complete genome
Length=4187797
Score = 21.9 bits (45), Expect = 2e+00
Identities = 9/21 (43%), Positives = 13/21 (62%), Gaps = 0/21 (0%),
Frame = +2
Query 15 DSPIAIAISTSIVLGVVGTLI 35
D+P+ + +S GV GTLI
Sbjct 3342416 DNPVTLLVSVLTSQGVTGTLI 3342478
In Candidatus Cyanaurora vandensis isolate LV9
Score E
Sequences producing significant alignments: (Bits) Value
JAAXLT010000106.1 MAG: Candidatus Cyanaurora vandensis isolate LV...23.5 5e-01
> JAAXLT010000106.1 MAG: Candidatus Cyanaurora vandensis isolate LV9 k99_301447, whole genome shotgun sequence
Length=24828
Score = 23.5 bits (49), Expect = 5e-01
Identities = 7/28 (25%), Positives = 19/28 (68%), Gaps = 0/28 (0%),
Frame = +1
Query 18 IAIAISTSIVLGVVGTLIWWALNYAYII 45
+ ++++T +VLG + L+ WA ++ ++
Sbjct 21688 VKLSLTTDVVLGAILGLVIWAAYFSLLV 21771

## Sheet: NdhS
Supplementary Data 5. Raw data for the sequence alignment of OPS cpNDH-1 subunits in early-branching cyanobacteria.
NdhS in Anthocerotibacter panamensis
Length=65
In Candidatus Sericytochromatia bacterium isolate MAG_89
Score E
Sequences producing significant alignments: (Bits) Value
JADMKE010000001.1 MAG: Candidatus Sericytochromatia bacterium iso...28.1 6e-02
> JADMKE010000001.1 MAG: Candidatus Sericytochromatia bacterium isolate MAG_89 NODE_36_length_309450_cov_19.914533, whole genome shotgun sequence
Length=309450
Score = 28.1 bits (61), Expect = 6e-02
Identities = 12/54 (22%), Positives = 28/54 (52%), Gaps = 0/54 (0%),
Frame = +3
Query 10 VQVTNPDDIYYGFEGQVQRLIDGRVAVIFMGGNWTKLVSFNPQDLQVLEKTKGK 63
+Q+ + +++ GF L++G F+GG W + + F + L + + +G+
Sbjct 110745 LQILHGLEVFAGFATMFHHLLEGAKGAQFLGGEWGQCLFFGLRRLPIKDLRQGQ 110906
In Candidatus Sericytochromatia bacterium S15B-MN24 CBMW_12
Score E
Sequences producing significant alignments: (Bits) Value
DAZV01000048.1 MAG TPA_asm: Candidatus Sericytochromatia bacteriu...24.6 6e-01
> DAZV01000048.1 MAG TPA_asm: Candidatus Sericytochromatia bacterium S15B-MN24 CBMW_12 SRR636581.qc.1_paired_contig_2016, whole genome shotgun sequence
Length=84813
Score = 24.6 bits (52), Expect = 6e-01
Identities = 10/26 (38%), Positives = 16/26 (62%), Gaps = 0/26 (0%),
Frame = +2
Query 25 QVQRLIDGRVAVIFMGGNWTKLVSFN 50
Q+QRL D R+ + F+G N + S +
Sbjct 31691 QMQRLHDARIIICFVGKNCRRKCSID 31768
In Candidatus Melainabacteria bacterium isolate Aved_18-Q3-R54-62_BATAC.358_cln
Score E
Sequences producing significant alignments: (Bits) Value
CP064963.1 MAG: Candidatus Melainabacteria bacterium isolate Aved...26.2 2e-01
> CP064963.1 MAG: Candidatus Melainabacteria bacterium isolate Aved_18-Q3-R54-62_BATAC.358_cln chromosome, complete genome
Length=5037910
Score = 26.2 bits (56), Expect = 2e-01
Identities = 17/51 (33%), Positives = 22/51 (43%), Gaps = 9/51 (18%),
Frame = +1
Query 7 GMPVQVTNPDDIYYGFEGQVQRLIDGRVAVIFMGGNWTKLVSFNPQDLQVL 57
G PV N Y+G E Q+ +++ G MGG QD QVL
Sbjct 2499910 GKPVLAYNAFANYHGIEPQIHQVVSGYFGAAAMGGE---------QDGQVL 2500035
In Candidatus Melainabacteria bacterium isolate BJP_IG3402_49_16
Score E
Sequences producing significant alignments: (Bits) Value
QKMZ01000001.1 MAG: Candidatus Melainabacteria bacterium isolate ...25.0 7e-01
> QKMZ01000001.1 MAG: Candidatus Melainabacteria bacterium isolate BJP_IG3402_49_16 bjp_ig3402_sc_3, whole genome shotgun sequence
Length=621146
Score = 25.0 bits (53), Expect = 7e-01
Identities = 16/43 (37%), Positives = 22/43 (51%), Gaps = 1/43 (2%),
Frame = -3
Query 18 IYYGF-EGQVQRLIDGRVAVIFMGGNWTKLVSFNPQDLQVLEK 59
IY F + + R DGR + G T +SFNPQD+ +K
Sbjct 323301 IYRNFAKEEFVRTSDGRSHLSIFRGLVTIEISFNPQDVGECDK 323173
In Candidatus Melainabacteria bacterium isolate LMEP_6097
Score E
Sequences producing significant alignments: (Bits) Value
DUDT01000014.1 MAG TPA_asm: Candidatus Melainabacteria bacterium ...22.7 1e+00
> DUDT01000014.1 MAG TPA_asm: Candidatus Melainabacteria bacterium isolate LMEP_6097 2582596408, whole genome shotgun sequence
Length=351327
Score = 22.7 bits (47), Expect = 1e+00
Identities = 11/24 (46%), Positives = 15/24 (63%), Gaps = 0/24 (0%),
Frame = +2
Query 16 DDIYYGFEGQVQRLIDGRVAVIFM 39
D++ + QVQ LIDG V VI +
Sbjct 111947 DELKNSYLDQVQGLIDGGVDVILI 112018
Score = 20.8 bits (42), Expect = 8e+00
Identities = 9/24 (38%), Positives = 14/24 (58%), Gaps = 5/24 (21%),
Frame = +1
Query 43 WTKLVSFNPQDLQ-----VLEKTK 61
WT+ + NPQ L+ +LEK +
Sbjct 51667 WTQSLRINPQGLKSVYNAILEKNQ 51738
In Candidatus Melainabacteria bacterium MEL.A1
Score E
Sequences producing significant alignments: (Bits) Value
CP017245.1 Candidatus Melainabacteria bacterium MEL.A1 chromosome...25.4 1e-01
> CP017245.1 Candidatus Melainabacteria bacterium MEL.A1 chromosome, complete genome
Length=1867336
Score = 25.4 bits (54), Expect = 1e-01
Identities = 10/16 (63%), Positives = 11/16 (69%), Gaps = 0/16 (0%),
Frame = -3
Query 1 MSAIRPGMPVQVTNPD 16
MSAI G+PV NPD
Sbjct 399665 MSAINKGVPVSSVNPD 399618
In Candidatus Melainabacteria bacterium isolate nC33
Score E
Sequences producing significant alignments: (Bits) Value
CP091731.1 MAG: Candidatus Melainabacteria bacterium isolate nC33...20.8 9e+00
> CP091731.1 MAG: Candidatus Melainabacteria bacterium isolate nC33_lr_bin.1.fa chromosome
Length=1996996
Score = 20.8 bits (42), Expect = 9e+00
Identities = 7/14 (50%), Positives = 9/14 (64%), Gaps = 0/14 (0%),
Frame = -2
Query 36 VIFMGGNWTKLVSF 49
+IF+ NW K SF
Sbjct 1798842 IIFIQRNWHKFFSF 1798801
In Candidatus Melainabacteria bacterium RIFOXYA2_FULL_32_9
Score E
Sequences producing significant alignments: (Bits) Value
MFRQ01000131.1 MAG: Candidatus Melainabacteria bacterium RIFOXYA2...25.4 2e-01
> MFRQ01000131.1 MAG: Candidatus Melainabacteria bacterium RIFOXYA2_FULL_32_9 rifoxya2_full_scaffold_5233, whole genome shotgun sequence
Length=11288
Score = 25.4 bits (54), Expect = 2e-01
Identities = 13/39 (33%), Positives = 20/39 (51%), Gaps = 8/39 (21%),
Frame = +1
Query 14 NPDDIY--------YGFEGQVQRLIDGRVAVIFMGGNWT 44
NP+DIY Y GQ+Q+ +D VI + N++
Sbjct 3793 NPNDIYAHFHLGTQYSKTGQIQKALDEYGKVIQLNSNYS 3909
In Candidatus Melainabacteria bacterium SSGW_16
Score E
Sequences producing significant alignments: (Bits) Value
DUDS01000011.1 MAG TPA_asm: Candidatus Melainabacteria bacterium ...22.7 2e+00
> DUDS01000011.1 MAG TPA_asm: Candidatus Melainabacteria bacterium SSGW_16 3300000574.qc.1_(paired)_contig_848, whole genome shotgun sequence
Length=62991
Score = 22.7 bits (47), Expect = 2e+00
Identities = 7/15 (47%), Positives = 13/15 (87%), Gaps = 0/15 (0%),
Frame = +1
Query 1 MSAIRPGMPVQVTNP 15
+SAI+PG+ +++ NP
Sbjct 6097 ISAIQPGVSIKLCNP 6141
In Candidatus Gastranaerophilales bacterium isolate metabat2_pooled_hifiasm.1023
Score E
Sequences producing significant alignments: (Bits) Value
OZ006972.1 MAG: Candidatus Gastranaerophilales bacterium isolate ...22.7 2e+00
> OZ006972.1 MAG: Candidatus Gastranaerophilales bacterium isolate metabat2_pooled_hifiasm.1023 MAG genome assembly, chromosome: 1
Length=2236968
Score = 22.7 bits (47), Expect = 2e+00
Identities = 9/33 (27%), Positives = 20/33 (61%), Gaps = 1/33 (3%),
Frame = +2
Query 22 FEGQVQRLIDGRVAVIFMGGNWTKLVSF-NPQD 53
+ + Q +IDG+ + + +W +LV + NP++
Sbjct 352613 LQSRKQEIIDGKTSATKILCDWVRLVIYKNPKN 352711
In Candidatus Obscuribacterales bacterium isolate ACE_CYA3
Score E
Sequences producing significant alignments: (Bits) Value
JAHBVO010000003.1 MAG: Candidatus Obscuribacterales bacterium iso...23.9 2e+00
> JAHBVO010000003.1 MAG: Candidatus Obscuribacterales bacterium isolate ACE_CYA3 CYA3_3, whole genome shotgun sequence
Length=1247582
Score = 23.9 bits (50), Expect = 2e+00
Identities = 8/15 (53%), Positives = 10/15 (67%), Gaps = 0/15 (0%),
Frame = +3
Query 42 NWTKLVSFNPQDLQV 56
NWT L F+PQ Q+
Sbjct 99240 NWTSLGDFHPQHYQI 99284
Score = 23.1 bits (48), Expect = 5e+00
Identities = 10/23 (43%), Positives = 13/23 (57%), Gaps = 1/23 (4%),
Frame = +2
Query 22 FEGQVQRLIDGRVAVIFMGGNWT 44
F G +QRL+ GR+ G WT
Sbjct 754565 FPGTLQRLLAGRIVAAAQSG-WT 754630
In Vampirovibrio chlorellavorus isolate NCIMB 11383
Score E
Sequences producing significant alignments: (Bits) Value
LAPX01000027.1 Vampirovibrio chlorellavorus isolate NCIMB 11383 p...26.2 1e-01
> LAPX01000027.1 Vampirovibrio chlorellavorus isolate NCIMB 11383 plasmid unnamed 1, whole genome shotgun sequence
Length=71965
Score = 26.2 bits (56), Expect = 1e-01
Identities = 12/29 (41%), Positives = 17/29 (59%), Gaps = 0/29 (0%),
Frame = +1
Query 23 EGQVQRLIDGRVAVIFMGGNWTKLVSFNP 51
+GQ QR D RV+ + + W L+SF P
Sbjct 35371 QGQCQRSRDQRVSHLQVNQQWRLLISFEP 35457

## Sheet: NdhV
Supplementary Data 5. Raw data for the sequence alignment of OPS cpNDH-1 subunits in early-branching cyanobacteria.
NdhV in Synechococcus sp. PCC7336
Length=142
In Gloeobacter violaceus PCC 7421
Score E
Sequences producing significant alignments: (Bits) Value
NC_005125.1 Gloeobacter violaceus PCC 7421, complete sequence 26.9 8e-01
> NC_005125.1 Gloeobacter violaceus PCC 7421, complete sequence
Length=4659019
Score = 26.9 bits (58), Expect = 8e-01
Identities = 11/27 (41%), Positives = 18/27 (67%), Gaps = 0/27 (0%),
Frame = +2
Query 99 KAFTCTTDRAPISTVESFMIDERKAPA 125
++F C T+R+P+ST F +R +PA
Sbjct 3467801 RSFCCWTNRSPVSTRSPFPTFKR*SPA 3467881
In Gloeobacter kilaueensis JS1
Score E
Sequences producing significant alignments: (Bits) Value
CP003587.1 Gloeobacter kilaueensis JS1, complete genome 28.1 3e-01
> CP003587.1 Gloeobacter kilaueensis JS1, complete genome
Length=4724791
Score = 28.1 bits (61), Expect = 3e-01
Identities = 14/66 (21%), Positives = 30/66 (45%), Gaps = 0/66 (0%),
Frame = -2
Query 69 VFEDSTLKGKFAGDRREFNVIFSEPELTASKAFTCTTDRAPISTVESFMIDERKAPAELI 128
VF+ + GK GDR +++ EP+ ++ P+ E +D ++ +
Sbjct 1447311 VFDRFGITGKLVGDREHPHLLRREPQWKFTRIVLDEYAHQPLKRAEGSAVDHHRSSPAAV 1447132
Query 129 VFYIVQ 134
+ +I+Q
Sbjct 1447131 LGHILQ 1447114
In Anthocerotibacter panamensis C109
Score E
Sequences producing significant alignments: (Bits) Value
No hit
In Candidatus Cyanaurora vandensis isolate LV9
Score E
Sequences producing significant alignments: (Bits) Value
JAAXLT010000106.1 MAG: Candidatus Cyanaurora vandensis isolate LV...23.9 6e+00
> JAAXLT010000106.1 MAG: Candidatus Cyanaurora vandensis isolate LV9 k99_301447, whole genome shotgun sequence
Length=24828
Score = 23.9 bits (50), Expect = 6e+00
Identities = 12/27 (44%), Positives = 16/27 (59%), Gaps = 2/27 (7%),
Frame = +1
Query 83 RREFNVIFSEPELT--ASKAFTCTTDR 107
RREF +F++PEL AS+ DR
Sbjct 22030 RREFEKLFNDPELQSLASRERLANVDR 22110
