# Supplementary material for: Genome-wide insights into the evolutionary history of conserved photosynthetic NDH-1 in cyanobacteria
Source: Front Plant Sci. 2025 Apr 15;16:1561629. doi: 10.3389/fpls.2025.1561629 (PMC12038448; doi:10.3389/fpls.2025.1561629)
Supplement: Supplementary file 7 [file Table6.xlsx]

## Sheet: NdhL
Supplementary Data 6. Raw data for the sequence alignment of specific OPS subunits of cpNDH-1 in evolutionarily early cyanobacteria and archaea.
NdhL in Synechococcus sp. PCC7336
Length=68
Score E
Sequences producing significant alignments: (Bits) Value
NC_005125.1 Gloeobacter violaceus PCC 7421, complete sequence 24.3 1e+00
> NC_005125.1 Gloeobacter violaceus PCC 7421, complete sequence
Length=4659019
Score = 24.3 bits (51), Expect = 1e+00
Identities = 13/39 (33%), Positives = 20/39 (51%), Gaps = 1/39 (3%),
Frame = -2
Query 27 QLRWNVSSGWEKGLMFFLVFFCFPGTILLGPFLNFRPQQ 65
Q+ WNV + WE + +F FF G ++ RP+Q
Sbjct 3384714 QVPWNVQTVWEVMVYWFAAFFSA-GFLVSALVAGLRPEQ 3384601

## Sheet: NdhM
Supplementary Data 6. Raw data for the sequence alignment of specific OPS subunits of cpNDH-1 in evolutionarily early cyanobacteria and archaea.
NdhM in Anthocerotibacter panamensis
Length=111
Score E
Sequences producing significant alignments: (Bits) Value
JADMKE010000029.1 MAG: Candidatus Sericytochromatia bacterium iso...25.8 1e+00
> JADMKE010000029.1 MAG: Candidatus Sericytochromatia bacterium isolate MAG_89 NODE_57_length_258490_cov_19.624068, whole genome shotgun sequence
Length=258490
Score = 25.8 bits (55), Expect = 1e+00
Identities = 13/37 (35%), Positives = 21/37 (57%), Gaps = 1/37 (3%),
Frame = +1
Query 21 DRIPNDG-ILTLDIDPDNEFVWNESALQKVHGAFRQL 56
+ +P DG ++TLD DPD + E + HG+ +L
Sbjct 95344 EALPADGHLITLDTDPDTTAIAQEFWARSPHGSKIEL 95454
Score = 20.8 bits (42), Expect = 9e+01
Identities = 12/47 (26%), Positives = 25/47 (53%), Gaps = 1/47 (2%),
Frame = +3
Query 41 WNESALQKVHGAFRQLVEQAQGEDLTEYNLRRIGSDLEHLVRAMLQA 87
W E+ L K + + +E + + +EY+ + IG+ L+ A ++A
Sbjct 102645 WREANLNKTQASLKAELEWLKEKKASEYD-QTIGALLQAKDNAPVEA 102782

## Sheet: NdhN
Supplementary Data 6. Raw data for the sequence alignment of specific OPS subunits of cpNDH-1 in evolutionarily early cyanobacteria and archaea.
NdhN in Anthocerotibacter panamensis
Length=159
Score E
Sequences producing significant alignments: (Bits) Value
JADMKE010000004.1 MAG: Candidatus Sericytochromatia bacterium iso...26.6 2e+00
> JADMKE010000004.1 MAG: Candidatus Sericytochromatia bacterium isolate MAG_89 NODE_7_length_560075_cov_19.663200, whole genome shotgun sequence
Length=560075
Score = 26.6 bits (57), Expect = 2e+00
Identities = 22/90 (24%), Positives = 41/90 (46%), Gaps = 8/90 (9%),
Frame = -2
Query 21 TQARSLALWAPPMGGFEG-----NYQRRVREAGYILLHMTARGLGDPARYLVEEHDVRPA 75
++ RS A + +G G NY+ ++ G +L+ T + LG ARY ++ +
Sbjct 18892 SETRSPAEYPGNLGNVTGRKTAANYKLKMTRGGSEILNTTWKALGGEARYDSDDASRQSV 18713
Query 76 HL--GKKDKRVYT-YPPLIQTHLASLPKGY 102
L + + V YP + A++P G+
Sbjct 18712 RLYPPRSSQAVNGFYPSYTWVNTAAIPAGF 18623

## Sheet: NdhO
Supplementary Data 6. Raw data for the sequence alignment of specific OPS subunits of cpNDH-1 in evolutionarily early cyanobacteria and archaea.
NdhO in Anthocerotibacter panamensis
Length=70
Score E
Sequences producing significant alignments: (Bits) Value
JADMKE010000054.1 MAG: Candidatus Sericytochromatia bacterium iso...24.6 1e+00
> JADMKE010000054.1 MAG: Candidatus Sericytochromatia bacterium isolate MAG_89 NODE_409_length_76059_cov_20.219962, whole genome shotgun sequence
Length=76059
Score = 24.6 bits (52), Expect = 1e+00
Identities = 10/21 (48%), Positives = 13/21 (62%), Gaps = 0/21 (0%),
Frame = -1
Query 22 LANDTRWPEYIFQTPGEVQEI 42
L N T +PE + Q P EVQ +
Sbjct 10476 LLNFTDYPELLLQIPDEVQSL 10414
Score = 19.6 bits (39), Expect = 7e+01
Identities = 6/25 (24%), Positives = 12/25 (48%), Gaps = 0/25 (0%),
Frame = +2
Query 28 WPEYIFQTPGEVQEIRGDYAFVKFG 52
WP + ++ G ++ +YA G
Sbjct 30335 WPGFEYRVHGHHHHLKSEYASAVIG 30409

## Sheet: NdhP
Supplementary Data 6. Raw data for the sequence alignment of specific OPS subunits of cpNDH-1 in evolutionarily early cyanobacteria and archaea.
NdhP in Anthocerotibacter panamensis
Length=45
Score E
Sequences producing significant alignments: (Bits) Value
JADMKE010000004.1 MAG: Candidatus Sericytochromatia bacterium iso...23.5 1e+00
> JADMKE010000004.1 MAG: Candidatus Sericytochromatia bacterium isolate MAG_89 NODE_7_length_560075_cov_19.663200, whole genome shotgun sequence
Length=560075
Score = 23.5 bits (49), Expect = 1e+00
Identities = 10/20 (50%), Positives = 11/20 (55%), Gaps = 0/20 (0%),
Frame = +1
Query 23 SRGGFYNSEHYTGNGSAHGV 42
SRG FY SEH+ H V
Sbjct 24502 SRGQFYGSEHWEEVERKHAV 24561

## Sheet: NdhQ
Supplementary Data 6. Raw data for the sequence alignment of specific OPS subunits of cpNDH-1 in evolutionarily early cyanobacteria and archaea.
NdhQ in Synechococcus sp. PCC7336
Length=45
Score E
Sequences producing significant alignments: (Bits) Value
NC_005125.1 Gloeobacter violaceus PCC 7421, complete sequence 22.7 1e+00
> NC_005125.1 Gloeobacter violaceus PCC 7421, complete sequence
Length=4659019
Score = 22.7 bits (47), Expect = 1e+00
Identities = 9/18 (50%), Positives = 13/18 (72%), Gaps = 0/18 (0%),
Frame = +2
Query 5 NRGIVKFQGADSPIAIAI 22
+RGI F G D+P+ IA+
Sbjct 2625356 DRGIGDFPGRDNPMRIAV 2625409
Score = 22.7 bits (47), Expect = 2e+00
Identities = 8/25 (32%), Positives = 15/25 (60%), Gaps = 0/25 (0%),
Frame = +3
Query 17 PIAIAISTSIVLGVVGTLIWWALNY 41
P+ + + LGV G+L+W A ++
Sbjct 3658455 PVLALGAYRLALGVAGSLVWDAFDF 3658529

## Sheet: NdhS
Supplementary Data 6. Raw data for the sequence alignment of specific OPS subunits of cpNDH-1 in evolutionarily early cyanobacteria and archaea.
NdhS in Gloeobacter violaceus PCC7421
Length=67
Score E
Sequences producing significant alignments: (Bits) Value
JADMKE010000001.1 MAG: Candidatus Sericytochromatia bacterium iso...28.1 6e-02
> JADMKE010000001.1 MAG: Candidatus Sericytochromatia bacterium isolate MAG_89 NODE_36_length_309450_cov_19.914533, whole genome shotgun sequence
Length=309450
Score = 28.1 bits (61), Expect = 6e-02
Identities = 12/54 (22%), Positives = 28/54 (52%), Gaps = 0/54 (0%),
Frame = +3
Query 10 VQVTNPDDIYYGFEGQVQRLIDGRVAVIFMGGNWTKLVSFNPQDLQVLEKTKGK 63
+Q+ + +++ GF L++G F+GG W + + F + L + + +G+
Sbjct 110745 LQILHGLEVFAGFATMFHHLLEGAKGAQFLGGEWGQCLFFGLRRLPIKDLRQGQ 110906
